# Supplementary material for: Burnout syndrome in different teaching levels during the covid-19 pandemic in Brazil
Source: BMC Public Health. 2023 Feb 3;23:235. doi: 10.1186/s12889-023-15134-8 (PMC9896436; doi:10.1186/s12889-023-15134-8)
Supplement: Supplementary file 1 — Additional file 1. [file 12889_2023_15134_MOESM1_ESM.xlsx]

## Sheet: Data base
		doi: 10.5281/zenodo.7472241 https://zenodo.org/record/7472241
Age:	Sex:	Marital status:	I live with:	Area of knowledge in which it operates:	Level of training (titration)	Main level of education in which it operates:	Number of institutions or schools in which you act as a teacher:	The main institution(s) of activity are the network(s):	Official or contractual weekly workload:	Weekly workload effectively dedicated to work during pandemic	Time of acting as a teacher:	Considering the devices and technological resources, indicate those to which you have (1) and do not have access (0): [Mobile]	Considering the devices and technological resources, indicate those you have (1) and do not have access (0): [Desktop computer]	Considerando os dispositivos e recursos tecnológicos, indique aqueles a que tem (1) e não tem acesso (0): [Computador portátil (notebook)]	Considerando os dispositivos e recursos tecnológicos, indique aqueles a que tem (1) e não tem acesso (0): [Tablet]	Amount resource that has access	Considering the devices and technological resources, indicate those to which you have (1) and do not have access (0): [Home internet connection]	Considering the devices and technological resources, indicate those to which you have (1) and do not have access (0): [Internet connection by /on mobile]	Internet connection	Considering your conditions of access to technologies, such as computer or notebook, you evaluate that these conditions are:	Considering your internet access conditions (cable and/or wi-fi), you assess that these conditions are:	Conditions of access devices and internet	CD [Email account]	CD [Instant communicators (e.g. whatsapp)]	CD [Web conferencing or synchronous communication platform with video and sound (e.g. meet, zoom or skype)]	CD [Virtual learning environment (e.g. moodle, e-proinfo or google classroom)]	CD [Social networks (e.g. facebook, instagram or linkedin)]	CD [Applications for editing digital text (e.g. word or libreoffice)]	CD [Visual editing tools (e.g. power point or canva)]	CD [Tools for recording videos (e.g. digital cameras)]	CD [Tools for video editing (e.g. movavi, moviemaker or camtasia)]	CD [Tools or resources for online activities (e.g. online forum or questionnaire))]	CD [Tools for interactive presentation (e.g. kahoot, socrative or lied)]	digital competence score (CD)	of new resources learned	CT - I have support from people who live with me in my residence	CT - My co-workers assist me in the activities necessary for remote teaching	CT - The institution or school offers support, guidance and support for the development of remote education activities	CT - The technical(s) of the institution or school offers support for carrying out activities in the pandemic	CT - Received technical training for the use of technological resources	CT - I received pedagogical training to work in remote education	CT - Participated in courses, lives and/ or lectures in addition to those offered by the institution(s) in which I work	CT - I dedicate more hours for planning in remote education than in face-to-face teaching	CT - The process of evaluating learning, correcting and returning activities is more time-consuming in remote education	CT - I have difficulty using technological resources in remote education	CT - In my institution lack technological resources to develop activities in remote education	CT - Sinto-me sozinho na atuação no ensino remoto	CT - I missed being and interacting with students in the classroom in face-to-face teaching	working conditions (CT)
56	1	2	My partner or wife/husband, Adult Son(s), Pet (dog, cat , etc.)	1	6	5	2	2	5	4	5	1	0	1	0	2	1	1	2	5	5	10	2	2	2	2	2	2	2	2	1	2	1	20	2	5	4	4	0	2	2	3	3	3	3	3	3	3	38
40	1	2	Partner or wife/husband, Son(s) who is a child(s)	2	6	5	1	2	4	3	2	1	0	1	0	2	1	1	2	4	5	9	2	2	1	2	2	2	2	1	1	1	0	16	4	5	5	4	4	4	4	1	1	2	3	1	3	1	38
56	1	1	Adult child(s)	3	6	5	1	2	5	6	5	1	0	1	0	2	1	1	2	3	4	7	2	2	1	1	2	2	2	0	0	1	0	13	3	4	3	2	1	3	2	4	1	1	2	3	1	1	28
47	1	1	Alone	3	4	2	1	2	4	3	5	1	0	1	0	2	1	1	2	2	3	5	2	2	1	1	2	1	2	2	0	1	0	14	4	5	4	2	3	4	4	4	1	2	4	4	1	1	39
44	1	2	Partner or wife/husband, Child(s) who is child(s), Pet (dog, cat , etc.)	8	5	5	1	2	2	2	4	1	0	1	1	3	1	1	2	5	4	9	2	2	2	2	2	2	2	2	0	2	0	18	0	4	4	3	3	1	2	4	4	3	5	5	3	3	44
53	1	2	Partner or wife/husband, Son(s) adolescents, Adult Son(s)	6	7	5	1	2	4	5	4	1	1	1	0	3	1	1	2	5	4	9	2	2	1	2	2	2	2	1	1	1	0	16	4	4	2	3	1	3	1	4	1	1	2	1	1	1	25
45	2	2	Partner or wife/husband, Son(s) adolescents	5	5	4	1	2	4	6	4	1	1	1	0	3	1	1	2	4	5	9	2	2	2	2	0	2	2	1	2	2	0	17	1	5	5	5	5	4	3	4	2	1	3	3	2	1	43
42	2	2	Partner or wife/husband, Son(s) who is child(s), Child(s) adolescents, Pet (dog, cat, etc.)	1	5	5	2	1	1	1	4	1	0	1	0	2	1	1	2	5	5	10	2	2	2	2	2	2	2	2	2	2	2	22	0	4	4	4	4	3	4	5	3	4	4	4	2	1	46
61	2	2	Partner or wife/husband	1	7	5	1	2	4	6	5	1	1	1	0	3	1	1	2	5	4	9	2	2	2	2	0	2	2	0	0	2	0	14	0	5	5	4	4	3	2	1	1	1	5	2	2	1	36
44	1	2	Partner or wife/husband, Pet (dog, cat , etc.)	3	5	4	1	2	4	6	3	1	0	1	0	2	1	1	2	4	4	8	2	2	1	2	2	2	2	1	2	1	1	18	4	5	4	3	2	5	1	5	1	1	2	4	2	1	36
45	2	2	Partner or wife/husband, Son(s) who is a child(s)	8	5	5	1	1	4	6	4	1	1	1	1	4	1	1	2	4	4	8	2	2	1	2	2	2	2	2	2	1	1	19	3	5	3	1	1	1	1	1	1	1	5	5	2	3	30
29	2	1	Alone	3	5	5	1	2	4	6	2	1	0	1	0	2	1	1	2	4	4	8	2	2	1	1	2	2	2	2	2	1	1	18	4	4	3	2	4	4	2	5	1	1	1	1	1	1	30
33	1	2	Partner or wife/husband	3	4	4	1	2	3	4	3	1	0	1	0	2	1	1	2	3	3	6	2	2	2	2	2	0	1	1	2	1	1	16	4	5	5	5	5	5	5	5	1	1	3	2	4	1	47
41	1	1	Parents and/or siblings, Pet (dog, cat, etc.)	1	4	2	1	1	5	6	5	1	0	1	0	2	1	1	2	4	4	8	2	2	2	2	2	2	2	2	2	2	2	22	0	5	3	4	5	5	5	5	1	1	5	5	3	1	48
59	1	2	Partner or wife/husband, Adult Son(s)	3	4	3	1	2	4	6	5	1	0	1	0	2	1	1	2	4	4	8	1	2	1	1	0	2	0	0	0	0	0	7	3	5	5	5	5	4	5	2	1	1	2	2	5	1	43
29	1	1	Partner or wife/husband, Other people, Pet (dog, cat, etc.)	3	5	3	1	2	4	6	3	1	0	1	0	2	1	1	2	4	5	9	2	2	1	1	2	2	2	1	2	1	1	17	5	5	5	5	5	5	1	4	5	3	4	1	5	2	50
44	2	1	Alone	4	4	5	1	2	2	2	5	1	1	1	0	3	1	1	2	4	4	8	2	2	1	1	2	2	2	1	1	1	1	16	6	5	4	4	4	5	4	3	1	1	3	3	3	1	41
43	2	1	Other people	4	4	3	1	1	4	2	4	1	1	1	1	4	1	1	2	5	5	10	2	2	1	1	1	1	1	2	1	1	1	14	8	1	5	5	5	5	5	5	1	5	5	4	5	5	56
37	1	1	Alone	1	4	3	2	2	6	6	4	1	0	1	0	2	1	1	2	4	4	8	2	2	2	2	2	2	2	1	0	2	0	17	1	5	5	5	5	4	4	5	1	5	5	4	4	1	53
44	1	2	Partner or wife/husband, Pet (dog, cat , etc.)	5	4	4	2	2	6	6	4	1	1	1	1	4	1	1	2	4	5	9	2	2	1	2	2	2	2	2	1	1	0	17	3	5	5	4	5	3	3	5	1	4	5	5	1	1	47
	1	1	Parents and/or siblings, Adult Son(s), Pet (dog, cat, etc.)	3	3	3	1	2	4	4	4	1	1	0	0	2	1	1	2	4	5	9	2	2	0	2	2	2	2	0	0	2	0	14	0	5	5	4	3	1	5	2	1	1	3	1	5	1	37
43	2	1	Other people	4	4	3	1	1	4	2	4	1	1	1	1	4	1	1	2	5	5	10	2	2	1	1	1	1	1	2	1	1	1	14	8	1	5	5	5	5	5	5	1	5	5	4	5	5	56
29	2	1	Partner or wife/husband, Son(s) who is a child,Other people	5	3	4	1	2	4	5	3	1	0	1	0	2	1	1	2	3	3	6	2	2	1	1	0	2	2	0	0	1	0	11	3	4	3	4	4	3	1	4	2	4	3	2	1	1	36
49	1	2	Partner or wife/husband, Adult Son(s)	1	4	4	1	2	4	5	5	1	1	1	1	4	1	1	2	4	5	9	2	2	2	2	2	2	2	2	2	2	0	20	0	5	5	4	1	2	1	4	3	3	5	1	1	5	40
42	1	2	Partner or wife/husband, Son(s) who is child(s), Adult Son(s), Pet (dog, cat, etc.)	1	5	2	2	2	3	4	3	1	0	1	1	3	1	1	2	4	4	8	2	2	1	1	2	2	2	1	1	1	1	16	6	5	4	4	4	4	3	5	1	1	4	3	4	1	43
42	1	2	Partner or wife/husband, Son(s) who is a child(s)	1	3	4	1	2	3	4	4	1	0	1	0	2	1	1	2	5	5	10	2	2	1	1	2	2	2	0	0	1	1	14	4	3	4	4	4	4	4	4	1	1	4	3	4	1	41
47	2	2	Partner or wife/husband, Son(s) adolescents	7	5	4	1	2	4	4	5	1	0	1	1	3	1	1	2	5	5	10	2	2	1	2	2	2	2	1	0	1	0	15	3	5	3	3	3	3	3	5	1	1	2	5	3	1	38
57	1	3	Alone), Pet (dog, cat , etc.)	1	4	2	1	2	4	6	5	1	0	1	0	2	1	1	2	4	4	8	1	1	1	1	2	2	2	1	0	1	0	12	6	5	4	4	4	4	4	5	1	1	4	3	1	1	41
38	1	2	Partner or wife/husband, Child(s) who is child(s), Pet (dog, cat , etc.)	3	3	1	1	2	4	4	2	1	1	1	0	3	1	1	2	5	4	9	2	2	1	1	2	0	0	1	1	1	1	12	6	5	4	4	4	5	3	5	1	1	1	3	4	2	42
45	1	2	Partner or wife/husband, Son(s) who is a child(s)	3	4	4	2	2	6	4	4	1	1	0	0	2	1	1	2	4	4	8	2	2	1	1	2	2	1	1	1	1	1	15	7	5	5	5	5	5	5	5	1	1	5	4	5	1	52
36	1	3	Son(s) adolescents	5	4	3	2	2	4	3	2	1	0	1	0	2	1	1	2	2	2	4	2	2	2	2	2	2	2	1	0	2	0	17	1	5	3	3	3	4	4	5	1	1	2	2	4	1	38
24	1	2	Partner or wife/husband	1	5	2	2	2	4	2	2	1	1	1	1	4	1	1	2	5	4	9	2	2	1	2	2	2	2	1	1	1	2	18	4	5	4	3	1	3	2	5	4	1	5	1	3	1	38
44	1	1	Parents and/or siblings	1	4	4	1	2	3	6	2	1	0	1	1	3	1	1	2	5	5	10	2	2	1	2	2	2	2	1	0	2	0	16	2	4	5	5	4	4	5	4	1	2	3	5	2	2	46
41	1	2	Partner or wife/husband	3	3	2	1	1	3	4	4	1	0	1	1	3	1	1	2	4	4	8	2	2	1	1	2	2	2	1	2	2	0	17	3	5	5	5	5	3	5	4	1	1	5	1	2	1	43
47	1	2	Partner or wife/husband, Adult Son(s)	1	4	1	2	2	5	5	5	1	1	1	0	3	1	1	2	4	4	8	2	2	1	2	2	2	2	1	1	2	1	18	4	2	5	3	3	1	3	5	1	2	5	1	4	1	36
58	2	1	Alone	1	4	3	1	2	4	4	5	1	1	1	0	3	0	1	1	2	4	6	2	2	2	1	0	2	2	2	2	0	0	15	1	4	4	3	3	1	1	4	1	1	3	4	3	1	33
44	2	1	Alone	5	4	4	1	2	4	6	4	1	1	1	0	3	1	1	2	4	5	9	2	2	2	2	2	2	2	2	2	2	2	22	0	5	5	4	5	3	3	2	1	1	5	3	5	1	43
38	1	2	Partner or wife/husband	8	6	5	1	1	2	4	2	1	0	1	1	3	1	1	2	5	5	10	2	2	1	2	2	2	2	2	2	2	2	21	1	5	4	2	2	2	3	4	1	3	5	3	2	1	37
34	1	2	Partner or wife/husband	5	5	4	1	2	4	6	3	1	0	1	0	2	1	1	2	5	5	10	2	2	1	2	2	2	2	1	1	2	2	19	3	5	2	5	4	4	2	5	1	5	5	5	3	1	47
48	2	2	Partner or wife/husband	1	5	3	2	2	4	6	5	1	0	1	1	3	1	1	2	5	1	6	2	2	0	0	2	2	2	0	0	0	0	10	0	1	2	1	1	1	1	3	1	1	1	1	1	1	16
36	1	3	Alone	3	4	2	1	2	2	4	2	1	0	1	0	2	1	1	2	4	5	9	2	2	1	1	2	2	2	0	0	1	0	13	3	1	1	5	5	5	5	5	1	1	3	5	5	1	43
41	1	2	Partner or wife/husband, Son(s) who is child(s), Child(s) adolescents, Pet (dog, cat, etc.)	1	5	2	1	2	4	5	5	1	0	1	0	2	1	1	2	2	3	5	2	2	1	2	2	0	2	1	0	1	0	13	3	4	3	2	2	1	1	3	1	2	1	1	2	1	24
50	1	2	Partner or wife/husband, Son(s) adolescents, Pet (dog, cat , etc.)	1	6	5	1	2	4	4	4	1	0	1	0	2	1	1	2	4	4	8	2	2	1	1	2	2	2	2	0	1	0	15	3	4	3	4	4	4	3	4	1	1	1	2	3	1	35
40	1	1	Parents and/or siblings	1	4	2	1	2	4	4	4	1	1	1	0	3	1	1	2	5	4	9	2	2	1	1	0	1	1	1	1	1	0	11	7	5	2	1	1	1	1	5	1	1	4	2	1	1	26
57	1	3	Son(s) adolescents	1	6	5	1	2	4	6	5	1	0	1	0	2	1	1	2	5	5	10	2	2	2	2	2	2	2	2	2	2	2	22	0	5	5	5	5	5	5	5	1	1	5	5	3	3	53
48	2	2	Partner or wife/husband	5	Pós-6	4	1	2	4	5	2	1	0	1	1	3	1	1	2	5	5	10	2	2	1	2	2	2	2	1	1	2	2	19	3	5	3	3	1	4	1	5	1	1	5	5	4	4	42
28	1	2	Partner or wife/husband, Son(s) who is a child(s)	1	4	1	1	2	2	2	3	1	0	1	0	2	1	1	2	4	4	8	2	2	1	0	2	2	2	2	2	1	0	16	2	2	3	3	3	3	3	4	1	1	5	4	2	1	35
	1	2	Partner or wife/husband	1	5	5	1	1	4	6	3	1	0	1	0	2	1	1	2	5	5	10	2	2	0	2	2	2	2	0	0	0	0	12	0	3	2	5	5	5	5	5	1	3	1	5	5	1	46
49	2	2	Partner or wife/husband	1	4	2	1	2	4	1	3	1	0	1	0	2	1	1	2	4	3	7	2	2	2	2	2	2	2	2	1	2	1	20	2	3	3	3	2	2	2	2	4	2	3	2	4	2	34
53	2	1	Alone	5	5	4	1	2	4	3	2	1	1	1	0	3	1	0	1	5	4	9	2	2	1	1	2	2	2	1	1	1	1	16	6	5	4	3	5	1	5	5	1	2	5	5	5	1	47
44	2	2	Partner or wife/husband, Son(s) adolescents, Adult Son(s), Pet (dog, cat , etc.)	1	4	4	1	2	4	6	4	1	0	1	0	2	1	1	2	3	3	6	2	2	1	2	2	2	1	0	0	0	0	12	2	4	3	4	3	3	2	2	2	2	1	3	2	2	33
50	1	2	Partner or wife/husband, Son(s) who is child(s), Child(s) adolescents	1	4	4	2	2	5	6	5	1	0	1	0	2	1	1	2	3	3	6	2	2	1	1	2	2	2	0	0	0	0	12	2	3	2	1	1	3	3	3	1	1	1	1	1	1	22
50	1	2	Partner or wife/husband, Son(s) adolescents	2	4	3	1	2	4	3	4	1	0	1	0	2	1	1	2	4	3	7	2	1	1	1	2	2	2	0	0	1	0	12	4	4	4	3	3	3	4	5	1	1	3	3	3	1	38
39	1	2	Parents and/or brother, Partner or wife/husband, Son(are) child(s), Child(s) adolescents	1	4	2	2	2	4	5	4	1	0	1	1	3	1	1	2	4	4	8	2	2	1	1	2	2	1	2	0	1	0	14	4	4	4	3	2	2	2	5	2	1	2	2	2	1	32
43	1	2	Parents and/or siblings, Son(s) who is(are) child(s)	2	4	3	4	2	4	4	5	1	1	1	1	4	1	1	2	5	5	10	2	2	1	1	2	2	1	2	1	1	1	16	6	5	5	5	5	4	4	5	2	1	1	3	3	1	44
49	2	2	Partner or wife/husband, Son(s) who is child(s), Child(s) adolescents	3	4	3	1	2	4	3	4	1	0	0	0	1	1	0	1	2	2	4	2	1	0	1	2	2	1	2	0	1	0	12	4	4	2	2	2	1	1	2	1	1	3	1	1	1	22
41	1	1	Alone	1	4	2	1	2	4	4	4	1	0	1	0	2	1	0	1	2	2	4	2	2	0	0	2	2	1	1	1	1	1	13	5	5	4	4	4	4	4	5	1	1	1	1	1	1	36
29	1	2	Partner or wife/husband, Pet (dog, cat , etc.)	1	4	3	2	2	2	3	3	1	0	1	0	2	1	1	2	4	5	9	2	2	1	2	2	2	2	1	1	1	1	17	5	5	1	1	1	1	1	2	1	1	4	5	5	1	29
53	2	2	Partner or wife/husband, Adult Son(s)	5	4	3	1	2	4	4	3	1	1	1	0	3	1	1	2	4	3	7	2	2	1	2	2	2	2	2	2	2	2	21	1	4	3	3	5	2	2	5	2	4	5	1	3	1	40
41	1	2	Partner or wife/husband, Son(s) who is a child(s)	2	3	3	2	2	6	6	4	1	1	0	0	2	1	0	1	3	4	7	2	2	1	1	2	2	2	2	1	0	1	16	4	4	4	4	1	4	4	4	1	1	3	1	5	3	39
33	1	2	Partner or wife/husband, Child(s) who is child(s), Pet (dog, cat , etc.)	5	5	4	2	1, 2	5	6	3	1	0	1	0	2	1	1	2	4	4	8	2	2	1	1	2	2	2	2	2	1	1	18	4	5	1	4	4	1	1	3	1	1	3	4	1	1	30
34	1	2	Partner or wife/husband	1	6	5	1	2	4	4	4	1	1	1	0	3	1	1	2	4	4	8	2	2	1	2	2	2	2	1	1	2	1	18	4	3	2	2	2	3	2	4	2	1	4	4	2	1	32
39	1	1	Alone	1	5	3	1	2	4	4	4	1	0	1	0	2	1	1	2	4	4	8	2	2	1	2	2	2	1	1	0	1	0	14	4	1	5	3	3	5	1	4	2	2	2	1	3	1	33
43	1	2	Partner or wife/husband, Adult Son(s)	3	4	1	1	2	4	6	3	1	1	1	1	4	1	1	2	5	5	10	2	2	1	1	2	2	2	1	1	1	0	15	5	5	5	3	1	4	4	5	1	1	3	3	1	1	37
29	1	1	Partner or wife/husband	1	5	2	2	2	5	6	3	1	0	1	0	2	1	1	2	3	3	6	2	2	1	1	2	2	2	2	1	1	1	17	5	4	4	4	1	3	4	4	2	3	3	2	3	1	38
49	1	2	Partner or wife/husband	5	3	3	1	2	1	1	2	1	0	1	0	2	1	1	2	4	4	8	2	2	1	1	2	2	2	2	2	0	2	18	2	3	4	5	5	5	5	5	1	1	5	3	5	4	51
38	1	2	Parents and/or siblings, Partner or wife/husband, Son(s) who is (are) child(s)	1	4	1	1	2	3	2	4	1	1	0	0	2	1	1	2	2	5	7	2	2	1	0	2	2	2	2	0	1	0	14	2	5	5	5	2	2	1	2	5	3	2	2	4	2	40
55	1	1	Other people	3	4	4	1	2	4	6	5	1	0	1	0	2	1	1	2	2	2	4	2	2	0	1	2	1	1	1	0	1	0	11	5	5	5	5	4	2	2	1	1	1	1	2	4	1	34
35	1	2	Partner or wife/husband, Son(s) who is child(s), Child(s) adolescents, Pet (dog, cat, etc.)	3	3	2	1	1	3	6	2	1	0	1	0	2	1	1	2	3	3	6	2	2	1	1	2	2	2	2	1	1	1	17	5	4	3	2	2	2	1	3	1	1	3	2	3	2	29
52	1	2	Partner or wife/husband, Son(s) who is a child(s)	2	3	3	2	2	4	5	4	1	0	1	0	2	1	1	2	5	5	10	2	2	1	1	2	2	0	0	0	1	0	11	3	5	5	5	5	5	5	5	1	1	2	3	4	1	47
48	1	2	Partner or wife/husband, Son(s) adolescents	3	4	2	2	2	2	4	3	1	1	1	0	3	1	1	2	4	4	8	2	2	0	1	1	2	2	1	0	0	0	11	3	4	5	4	3	3	3	3	1	2	1	1	2	1	33
47	1	1	Alone	1	6	5	1	2	6	6	5	1	0	1	0	2	1	1	2	3	3	6	2	2	2	2	2	2	2	1	1	2	1	19	3	1	1	1	1	1	1	3	1	5	3	1	1	2	22
42	1	2	Partner or wife/husband, Son(s) adolescents, Pet (dog, cat , etc.)	5	4	2	2	2	5	6	5	1	1	1	0	3	1	1	2	5	5	10	2	2	2	2	2	2	2	2	2	2	2	22	0	5	5	3	3	3	3	4	1	1	2	2	1	1	34
31	1	2	Child(s) who is(s) child(s), Other people	1	3	2	1	1	3	4	2	1	0	1	0	2	1	0	1	4	4	8	2	2	1	1	2	2	2	2	1	1	1	17	5	5	1	1	1	1	1	5	2	1	3	2	2	1	26
59	1	2	Partner or wife/husband	1	4	3	3	2	6	6	4	1	0	1	0	2	1	1	2	3	3	6	2	2	1	1	2	2	2	1	1	1	0	15	5	5	3	2	1	3	2	5	1	1	2	1	3	1	30
42	1	2	Partner or wife/husband, Son(s) adolescents, Pet (dog, cat , etc.)	5	5	3	2	2	6	6	5	1	1	1	0	3	1	1	2	4	5	9	2	2	2	2	2	2	2	1	1	1	2	19	3	4	1	5	4	3	2	3	1	2	3	1	1	1	31
50	1	3	Alone	1	6	1	1	2	4	5	5	1	1	1	0	3	1	1	2	4	4	8	2	2	2	2	2	2	2	1	1	1	0	17	3	1	3	3	1	4	2	5	1	3	3	3	3	1	33
34	1	2	Partner or wife/husband	1	4	1	1	2	4	6	3	1	1	0	0	2	1	1	2	4	4	8	2	2	1	2	2	2	2	2	2	1	1	19	3	5	3	1	1	1	1	5	1	1	5	1	2	1	28
36	1	2	Parents and/or siblings, Partner or wife/husband, Son(s) who is child(s), Pet (dog, cat, etc.)	1	4	1	1	2	4	4	4	1	0	1	0	2	1	1	2	4	5	9	2	2	1	2	2	2	2	2	2	2	0	19	1	5	5	5	3	4	1	5	1	1	5	5	5	1	46
39	1	2	Partner or wife/husband, Son(s) who is a child(s)	1	4	1	1	2	3	3	4	1	0	1	0	2	1	1	2	5	4	9	2	2	1	0	2	2	2	2	2	2	0	17	1	5	4	4	5	1	1	5	3	1	5	1	5	1	41
42	1	2	Parents and/or siblings	3	4	3	3	2	4	4	2	1	1	1	0	3	1	1	2	4	4	8	2	2	1	1	2	1	0	1	1	1	0	12	6	5	5	5	5	5	5	5	1	1	2	2	5	1	47
40	1	2	Partner or wife/husband, Child(s) who is child(s), Other people , Pet (dog, cat, etc.)	1	4	1	3	2	4	6	4	1	0	1	0	2	1	0	1	3	4	7	2	2	1	1	2	2	1	1	1	1	1	15	7	3	4	3	4	5	3	5	1	1	1	3	1	1	35
29	1	1	Partner or wife/husband	1	3	1	1	2	4	4	2	1	0	1	0	2	1	1	2	3	3	6	2	2	1	2	2	2	2	2	1	1	0	17	3	5	5	5	3	2	2	5	1	3	4	3	5	1	44
37	2	1	Partner or wife/husband, Son(s) who is a child(s)	1	4	4	1	2	4	5	2	1	1	1	0	3	1	1	2	5	5	10	2	2	1	1	2	2	2	1	0	1	2	16	4	5	5	5	5	5	5	5	1	1	5	5	5	1	53
31	1	2	Partner or wife/husband, Other people, Pet (dog, cat, etc.)	1	6	2	1	2	4	4	3	1	0	1	0	2	1	1	2	2	4	6	2	2	1	1	2	2	2	1	0	0	0	13	3	5	5	5	5	4	1	5	1	1	3	4	5	1	45
61	1	2	Partner or wife/husband	3	6	5	1	2	2	4	5	1	1	1	1	4	1	1	2	4	4	8	2	2	2	2	2	2	2	0	0	1	0	15	1	2	4	5	2	5	5	5	2	1	1	2	1	1	36
48	1	3	Child(s) adolescents, Adult Son(s)	3	3	3	2	2	4	6	5	1	0	1	0	2	1	1	2	3	5	8	2	2	1	1	1	1	2	2	0	2	1	15	5	4	3	3	4	4	3	5	1	2	4	1	1	1	36
50	1	2	Partner or wife/husband, Adult Son(s)	1	4	3	1	2	4	6	4	1	0	1	0	2	1	1	2	3	3	6	2	2	1	1	2	1	1	1	0	1	0	12	6	5	5	4	4	1	1	4	1	1	3	2	2	1	34
43	1	2	Partner or wife/husband, Child(s) who is child(s), Pet (dog, cat , etc.)	1	4	1	1	2	4	4	5	1	0	1	0	2	1	1	2	3	1	4	2	2	1	1	2	2	2	2	2	1	1	18	4	4	3	3	1	4	2	5	1	3	3	5	3	1	38
39	2	2	Partner or wife/husband, Son(s) who is a child(s)	7	4	4	2	2	2	3	3	1	0	1	0	2	1	1	2	4	4	8	2	2	1	1	1	2	2	1	0	1	0	13	5	2	4	4	5	3	4	4	1	3	4	2	3	1	40
46	2	2	Partner or wife/husband	2	5	3	1	2	4	6	4	1	1	0	0	2	1	1	2	3	2	5	2	2	0	0	2	2	2	1	1	0	0	12	2	3	1	1	1	1	1	1	1	1	1	1	1	1	15
53	2	1	Parents and/or siblings	5	3	5	2	2	3	6	5	1	1	1	0	3	1	1	2	4	5	9	2	2	1	1	2	2	2	2	1	1	0	16	4	4	5	5	5	4	4	4	1	2	3	5	3	2	47
70	1	3	Adult child(s)	1	4	4	1	2	4	2	5	1	1	1	1	4	1	1	2	5	5	10	2	2	1	1	2	0	0	2	2	2	0	14	2	4	1	4	5	2	1	5	1	2	3	3	3	1	35
51	1	2	Parents and/or siblings, Partner or wife/husband, Adult Son(s), Pet (dog, cat, etc.)	1	4	2	1	2	3	3	5	1	0	1	0	2	1	1	2	4	3	7	1	2	1	0	2	0	0	2	0	1	0	9	3	5	5	3	1	4	4	3	3	1	2	2	3	1	37
53	1	3	Alone	4	4	5	1	1	2	2	4	1	1	1	0	3	1	1	2	5	5	10	2	2	1	2	2	2	2	2	0	2	0	17	1	1	5	1	1	1	1	1	1	2	5	4	2	1	26
34	1	2	Partner or wife/husband, Son(s) who is child(s), Child(s) adolescents	3	5	3	2	2	3	5	3	1	1	1	1	4	1	1	2	5	5	10	2	2	1	2	2	1	2	1	2	0	0	15	3	5	3	4	5	4	3	4	1	1	5	4	1	1	41
45	1	2	Partner or wife/husband, Son(s) adolescents	1	4	1	1	2	2	2	2	1	0	1	0	2	1	1	2	5	5	10	2	2	0	0	2	2	2	2	2	0	0	14	0	5	5	5	5	3	5	4	1	1	5	5	5	1	50
48	1	2	Partner or wife/husband, Son(s) adolescents	1	4	4	1	2	4	4	5	1	0	1	0	2	1	1	2	5	5	10	2	2	1	1	2	2	2	2	0	1	1	16	4	5	5	5	5	5	5	5	1	1	3	1	1	1	43
43	1	1	Son(s) adolescents	1	5	3	1	2	4	6	4	1	0	1	0	2	1	1	2	3	2	5	2	2	1	1	2	1	2	1	1	1	0	14	6	5	4	4	3	1	3	5	1	2	4	1	3	1	37
41	1	2	Partner or wife/husband, Child(s) who is child(s), Pet (dog, cat , etc.)	3	3	2	1	2	4	5	4	1	0	1	0	2	1	1	2	2	3	5	2	2	1	1	2	1	1	2	1	1	1	15	7	5	1	1	5	3	1	5	1	1	3	1	1	1	29
54	1	2	Partner or wife/husband, Adult Son(s)	1	5	1	1	2	3	3	5	1	0	1	0	2	1	1	2	5	5	10	2	2	1	2	2	2	2	2	2	1	0	18	2	5	5	5	5	5	5	5	1	1	5	5	5	1	53
55	1	3	Alone	1	4	1	1	2	4	4	5	1	0	1	0	2	1	1	2	3	1	4	2	2	0	0	1	1	0	0	0	0	0	6	2	1	5	1	1	2	1	4	1	5	5	1	3	1	31
36	2	2	Partner or wife/husband, Son(s) who is child(s), Child(s) adolescents	1	4	4	3	2	6	5	3	1	0	1	0	2	1	0	1	3	3	6	2	2	1	1	2	2	1	2	2	2	0	17	3	4	3	1	1	3	1	3	1	3	2	1	1	1	25
47	1	2	Partner or wife/husband, Son(s) adolescents, Pet (dog, cat , etc.)	3	3	3	1	2	4	4	5	1	1	1	0	3	1	1	2	3	4	7	1	2	1	1	2	1	1	1	1	1	1	13	9	5	4	4	4	3	3	5	1	1	2	1	3	1	37
30	1	2	Partner or wife/husband, Son(s) who is a child(s)	3	4	3	2	2	5	6	4	1	1	1	0	3	1	1	2	5	5	10	2	2	1	1	2	2	2	1	1	1	1	16	6	5	5	5	5	5	5	5	1	1	5	3	5	1	51
41	2	1	Alone	3	4	3	1	2	4	6	4	1	0	1	1	3	1	1	2	5	3	8	2	2	1	2	2	2	2	0	1	1	1	16	4	5	3	4	3	1	1	3	1	1	5	5	3	1	36
42	2	2	Partner or wife/husband, Son(s) who is a child(s)	6	7	5	1	2	6	6	4	1	1	1	1	4	1	1	2	5	5	10	2	2	2	1	0	2	0	0	0	1	0	10	2	5	5	5	5	5	5	5	1	1	5	5	5	3	55
60	1	2	Partner or wife/husband	1	4	2	1	2	4	5	5	1	0	1	1	3	1	1	2	4	4	8	2	2	1	1	2	2	1	1	1	1	0	14	6	1	4	5	5	4	4	5	1	2	4	4	3	1	43
40	1	2	Partner or wife/husband, Son(s) who is a child(s)	1	6	5	1	2	4	4	4	1	1	1	1	4	1	1	2	3	3	6	2	2	2	2	2	2	2	2	2	2	2	22	0	3	3	3	3	3	3	3	3	3	3	3	3	3	39
30	1	1	Parents and/or siblings	1	5	4	1	2	4	5	2	1	0	1	0	2	1	1	2	5	3	8	2	2	2	2	2	2	2	2	2	2	0	20	0	4	4	4	3	3	3	3	4	2	5	3	3	1	42
51	1	2	Son(s) adolescents	1	3	2	1	1	3	3	5	1	1	1	0	3	1	1	2	4	4	8	2	2	1	1	2	2	1	2	1	2	1	17	5	5	5	4	4	3	3	4	1	1	4	3	4	3	44
49	1	2	Parents and/or siblings, Partner or wife/husband, Son(s) who is child(s), Adult Son(s), Pet (dog, cat, etc.)	2	4	3	1	2	4	4	4	1	1	1	0	3	1	1	2	4	4	8	2	2	1	1	2	2	2	1	1	0	0	14	4	4	4	4	4	2	2	3	1	3	5	5	2	1	40
44	1	2	Partner or wife/husband, Son(s) who is child(s), Child(s) adolescents	3	5	3	2	2	4	5	4	1	0	1	1	3	1	1	2	4	4	8	1	1	1	1	1	0	1	1	0	0	0	7	7	5	5	5	5	4	3	3	1	1	3	3	3	1	42
49	1	2	Partner or wife/husband, Son(s) adolescents, Pet (dog, cat , etc.)	3	4	3	1	2	4	4	4	1	1	1	0	3	1	1	2	5	5	10	2	2	1	1	2	2	0	0	0	0	0	10	2	5	5	5	5	5	5	1	1	1	5	1	5	1	45
56	1	2	Partner or wife/husband, Son(s) adolescents, Pet (dog, cat , etc.)	1	5	1	2	2	4	4	4	1	0	1	0	2	1	0	1	4	4	8	2	2	2	2	1	2	2	1	1	1	0	16	4	5	4	3	1	1	1	5	1	1	3	4	3	3	35
41	1	2	Partner or wife/husband	1	4	4	2	2	4	4	4	1	0	1	0	2	1	0	1	5	5	10	2	2	1	2	2	2	2	1	1	1	1	17	5	5	5	5	5	5	5	5	1	1	3	3	1	1	45
30	1	2	Partner or wife/husband, Son(s) who is a child(s)	3	4	4	2	2	4	4	2	1	0	1	0	2	0	0	0	4	4	8	2	2	1	1	2	2	2	2	2	2	0	18	2	3	4	5	4	4	4	4	2	1	1	2	2	2	38
42	1	1	Alone	1	4	4	1	2	5	5	4	1	0	1	0	2	1	1	2	5	5	10	2	2	0	2	2	2	2	0	0	0	0	12	0	5	4	5	3	3	3	5	1	1	4	1	2	1	38
35	1	1	Parents and/or siblings, Pet (dog, cat, etc.)	3	3	2	2	1	3	3	4	1	1	0	1	3	1	1	2	5	4	9	2	2	2	2	2	2	1	2	1	1	1	18	4	5	4	5	5	3	3	5	1	1	4	2	3	1	42
34	1	2	Child(s) who is(s) child(s)	1	6	5	1	2	4	4	4	1	0	1	0	2	1	1	2	4	4	8	2	2	1	2	2	2	2	0	0	2	0	15	1	1	1	3	3	4	4	4	1	1	3	3	1	1	30
46	1	2	Partner or wife/husband	5	6	5	2	2	3	4	4	1	1	1	1	4	1	1	2	4	4	8	2	2	1	1	2	2	2	1	1	1	0	15	5	5	3	5	3	4	3	4	1	3	5	3	2	2	43
39	1	2	Partner or wife/husband, Son(s) who is a child(s)	3	5	2	1	2	4	5	5	1	0	1	0	2	1	1	2	5	5	10	2	2	2	2	2	2	2	2	2	2	2	22	0	5	5	5	5	5	3	5	1	1	5	2	3	1	46
60	2	2	Partner or wife/husband	5	5	5	1	1	2	2	5	1	1	1	0	3	1	1	2	4	2	6	2	2	2	2	2	2	2	2	2	2	1	21	1	2	1	1	2	1	1	1	1	2	5	4	4	1	26
30	1	1	Parents and/or siblings, Partner or wife/husband, Pet (dog, cat, etc.)	1	3	2	2	2	4	6	2	1	0	1	0	2	1	1	2	3	3	6	2	2	1	2	2	2	2	1	2	1	0	17	3	2	4	3	3	5	2	5	1	3	3	3	3	1	38
45	1	1	Parents and/or siblings	1	5	3	1	2	3	3	5	1	0	1	0	2	1	1	2	4	3	7	2	2	1	2	2	2	2	1	1	1	0	16	4	5	2	3	3	3	4	4	1	1	2	1	2	1	32
36	2	2	Partner or wife/husband, Son(s) who is a child(s)	2	5	4	2	2	6	3	4	1	0	1	0	2	0	1	1	3	1	4	2	2	1	1	2	2	2	1	1	1	2	17	5	2	2	1	1	1	1	1	1	1	3	5	2	3	24
27	1	1	Parents and/or siblings, Pet (dog, cat, etc.)	2	3	2	1	1	5	6	2	1	0	1	0	2	1	0	1	4	4	8	2	2	1	1	2	2	2	1	1	1	1	16	6	5	5	4	4	1	1	1	1	1	5	3	3	1	35
36	2	2	Partner or wife/husband	5	3	4	4	2	5	1	3	1	1	1	0	3	1	1	2	3	3	6	1	0	0	1	1	2	1	0	1	0	1	8	6	1	1	2	3	3	4	4	1	1	2	2	3	4	31
48	1	2	Partner or wife/husband, Son(s) who is a child(s)	5	5	5	1	1, 2	5	6	5	1	1	1	1	4	1	1	2	4	4	8	2	2	2	2	2	2	2	2	2	2	2	22	0	5	5	5	5	3	3	5	1	1	5	5	5	1	49
EBMVirgíliodosReisVárzea	1	2	Child(s) who is(s) child(s)	5	4	2	1	2	4	4	4	1	0	1	0	2	1	0	1	4	3	7	2	2	0	0	2	2	1	0	0	0	0	9	1	3	4	5	3	2	5	5	1	1	4	4	4	1	42
64	2	2	Partner or wife/husband	5	5	5	1	2	4	4	5	1	1	1	0	3	1	1	2	5	5	10	2	2	2	2	2	2	2	2	2	2	0	20	0	5	5	5	5	5	4	5	2	1	5	5	4	3	54
50	2	3	Child(s) who is(s) child(s)	3	3	4	3	1	2	4	5	1	1	1	0	3	1	1	2	5	5	10	1	2	1	1	2	2	2	1	0	2	1	15	5	5	5	5	5	5	5	5	1	1	4	4	5	1	51
32	1	1	Partner or wife/husband	1	3	1	1	2	3	1	4	1	1	0	0	2	1	1	2	3	4	7	2	2	1	1	2	2	2	1	1	1	0	15	5	5	5	4	4	1	1	5	5	1	3	3	5	1	43
37	1	3	Child(s) who is(s) child(s)	1	3	1	1	2	3	2	2	1	0	1	0	2	1	1	2	5	4	9	2	2	1	1	2	2	2	2	1	2	1	18	4	5	4	4	4	2	2	5	5	2	2	3	1	3	42
53	2	2	Partner or wife/husband, Adult Son(s)	8	4	4	1	2	3	5	4	1	1	1	1	4	1	1	2	5	5	10	2	2	1	1	2	2	2	1	0	1	0	14	4	5	5	5	5	4	2	5	1	2	5	5	3	1	48
40	1	3	Child(s) who is(s) child(s)	3	4	2	2	2	4	4	4	1	0	1	0	2	1	1	2	4	4	8	2	2	1	1	2	2	1	1	0	2	0	14	4	2	5	5	5	5	5	5	2	1	5	2	5	1	48
38	1	2	Partner or wife/husband	5	5	5	1	2	5	4	3	1	0	1	0	2	1	1	2	4	5	9	2	2	2	2	2	2	2	1	1	2	0	18	2	5	5	4	5	5	2	3	1	1	4	4	4	1	44
31	1	2	Partner or wife/husband	7	6	4	1	2	3	4	2	1	0	1	0	2	1	1	2	5	5	10	2	2	2	2	2	2	2	1	1	1	1	18	4	5	4	4	4	4	3	2	1	1	5	3	4	1	41
54	2	2	Partner or wife/husband	1	6	5	1	1	5	5	5	1	0	1	0	2	1	1	2	5	5	10	2	2	2	2	2	2	2	2	2	2	2	22	0	5	5	5	4	5	3	5	3	5	5	5	5	3	58
42	2	2	Partner or wife/husband, Son(s) who is child(s), Child(s) adolescents, Pet (dog, cat, etc.)	5	4	4	1	2	4	5	4	1	1	1	0	3	1	1	2	5	5	10	2	2	2	2	2	2	2	1	1	2	2	20	2	5	1	4	3	5	1	5	1	3	4	4	3	4	43
29	2	2	Partner or wife/husband, Pet (dog, cat , etc.)	7	4	4	1	2	4	6	3	1	1	1	0	3	1	1	2	5	2	7	2	2	1	1	1	2	0	0	1	1	0	11	5	1	3	3	5	2	4	4	1	1	4	2	4	1	35
51	2	2	Partner or wife/husband, Pet (dog, cat , etc.)	5	4	5	1	1	3	6	3	1	1	1	0	3	1	1	2	5	5	10	2	2	2	0	2	2	2	1	2	2	1	18	2	5	3	4	3	4	4	5	1	1	5	3	2	1	41
42	1	2	Child(s) teens, Pet (dog, cat, etc.)	1	4	4	2	2	4	6	3	1	0	1	0	2	1	1	2	5	4	9	2	2	1	2	2	2	1	1	0	1	2	16	4	5	2	4	3	4	2	3	1	1	3	2	2	1	33
40	1	1	Alone), Pet (dog, cat , etc.)	5	5	5	2	2	4	4	4	1	0	1	0	2	1	1	2	5	3	8	2	2	2	1	2	2	2	1	0	1	2	17	3	1	5	5	5	5	5	5	1	2	5	5	5	1	50
66	2	2	Partner or wife/husband	5	6	5	1	2	2	2	5	1	0	1	0	2	1	1	2	5	5	10	2	2	2	2	2	2	2	2	1	1	1	19	3	5	5	5	5	5	5	5	1	4	5	4	5	2	56
43	2	2	Partner or wife/husband	8	5	5	1	1	2	2	3	1	1	1	1	4	1	1	2	4	5	9	2	2	2	2	2	2	2	2	2	2	2	22	0	5	5	4	4	5	5	5	1	5	5	5	2	2	53
31	1	1	Parents and/or siblings, Pet (dog, cat, etc.)	8	5	4	2	2	3	3	3	1	0	1	1	3	1	1	2	3	3	6	2	2	1	2	2	2	2	2	1	1	0	17	3	2	2	1	1	1	1	2	1	1	4	1	1	1	19
55	2	2	Partner or wife/husband, Adult Son(s)	1	4	4	2	1	3	5	5	1	1	1	0	3	1	1	2	5	5	10	1	2	1	1	1	2	1	1	0	1	0	11	7	5	5	5	5	5	5	5	2	3	3	5	5	1	54
42	1	2	Parents and/or siblings, Adolescent Son(s), Pet (dog, cat , etc.)	5	4	2	1	1	3	6	4	1	0	1	0	2	1	1	2	3	4	7	2	2	1	2	2	2	2	2	2	2	1	20	2	5	5	3	3	1	1	5	1	1	5	3	3	5	41
44	1	1	Parents and/or siblings	8	6	5	2	1	4	6	4	1	1	1	1	4	1	1	2	4	5	9	2	2	1	1	2	2	2	1	0	1	1	15	5	5	5	5	4	4	4	5	1	1	3	4	3	2	46
50	1	2	Parents and/or siblings, Partner or wife/husband, Adult Son(s), Pet (dog, cat, etc.)	8	5	5	2	1, 2	3	5	4	1	1	1	0	3	1	1	2	5	4	9	2	2	2	2	2	2	2	2	2	2	2	22	0	5	3	4	4	4	5	5	1	2	5	4	5	1	48
32	1	2	Partner or wife/husband	2	4	3	2	2	2	3	4	1	0	1	0	2	1	1	2	5	5	10	2	2	1	1	2	2	2	1	1	1	1	16	6	5	5	5	5	4	3	5	1	1	5	1	5	1	46
51	1	2	Parents and/or siblings, Partner or wife/husband, Son(s) who is (are) child(s)	3	5	3	2	2	4	6	4	1	1	1	0	3	1	1	2	4	4	8	2	2	1	1	2	2	2	1	1	1	2	17	5	4	5	4	1	4	4	5	1	2	2	3	2	2	39
26	2	1	Parents and/or siblings	1	3	4	1	2	4	3	2	1	1	1	0	3	1	1	2	5	5	10	2	2	1	2	2	2	2	1	0	1	0	15	3	5	5	5	5	5	3	5	3	4	4	2	5	1	52
27	1	1	Parents and/or siblings	2	3	3	2	1	4	2	2	1	0	1	0	2	1	1	2	4	5	9	2	2	1	1	2	2	2	1	1	1	1	16	6	1	2	2	3	3	1	5	1	3	3	2	1	1	28
57	2	2	Partner or wife/husband	1	4	4	1	2	2	1	5	1	1	1	1	4	1	1	2	4	4	8	2	2	1	1	0	1	0	0	0	0	0	7	3	3	3	4	4	2	3	4	1	2	3	4	4	1	38
29	2	2	Partner or wife/husband, Son(s) who is a child(s)	5	5	5	1	2	5	5	3	1	1	1	1	4	1	1	2	5	5	10	2	2	2	2	2	2	2	2	2	2	2	22	0	5	5	5	5	5	5	5	3	3	5	5	2	1	54
56	1	2	Partner or wife/husband	3	5	2	1	2	4	6	3	1	1	0	1	3	1	1	2	5	4	9	2	2	1	2	2	2	2	2	2	1	1	19	3	4	4	4	5	4	2	5	1	1	5	4	4	1	44
30	1	2	Partner or wife/husband, Pet (dog, cat , etc.)	7	4	4	1	2	2	3	3	1	1	1	0	3	1	1	2	4	3	7	2	2	1	2	2	2	2	1	1	1	1	17	5	5	4	5	5	5	5	5	1	1	2	4	3	1	46
30	1	1	Parents and/or siblings	1	3	3	1	1	1	1	2	1	0	1	0	2	1	0	1	1	1	2	2	2	0	0	2	2	0	0	0	0	0	8	0	1	1	4	1	1	2	4	1	1	1	5	5	1	28
42	2	1	Alone	5	4	4	1	2	4	5	3	1	0	1	0	2	1	1	2	4	5	9	2	2	1	2	2	2	2	2	2	1	1	19	3	1	3	5	4	3	3	5	1	1	5	5	5	1	42
40	2	2	Partner or wife/husband	4	4	4	1	2	2	6	3	1	0	1	0	2	1	0	1	4	4	8	2	2	1	1	2	2	2	2	0	2	1	17	3	4	3	4	4	4	3	5	2	1	3	3	3	1	40
37	1	1	Other people	3	6	4	2	2	4	6	4	1	0	1	1	3	0	1	1	4	3	7	2	2	2	2	2	2	2	1	1	2	1	19	3	5	3	2	2	1	1	3	1	1	5	1	1	1	27
37	1	2	Partner or wife/husband, Son(s) who is child(s), Child(s) adolescents, Pet (dog, cat, etc.)	5	5	4	2	1	3	4	4	1	0	1	0	2	1	1	2	4	4	8	2	2	1	1	2	2	2	1	1	1	2	17	5	1	3	4	4	4	4	4	1	1	5	5	2	1	39
32	2	2	Partner or wife/husband, Son(s) who is a child(s)	5	5	4	2	2	4	4	3	1	0	1	1	3	1	1	2	3	3	6	2	2	1	0	2	2	2	1	2	2	0	16	2	3	4	5	5	3	3	4	1	1	2	2	1	1	35
58	1	2	Partner or wife/husband , Other people	1	4	4	1	2	4	5	3	1	1	0	0	2	1	1	2	4	3	7	2	2	1	1	2	1	1	1	0	1	0	12	6	5	2	2	4	1	1	3	2	3	3	1	1	1	29
42	1	2	Partner or wife/husband, Son(s) who is a child(s)	8	4	5	2	1	1	6	4	1	0	1	0	2	1	0	1	3	3	6	2	2	1	1	2	2	2	1	0	0	0	13	3	4	3	2	1	1	1	1	1	1	2	1	1	1	20
44	2	2	Partner or wife/husband, Son(s) who is a child(s)	5	5	5	1	2	5	5	3	1	0	1	0	2	1	0	1	4	5	9	2	2	2	2	2	2	2	2	2	2	0	20	0	4	1	3	1	2	1	5	1	3	5	5	4	1	36
35	1	2	Partner or wife/husband, Child(s) who is child(s), Pet (dog, cat , etc.)	1	3	2	1	1	3	4	4	1	0	1	1	3	1	1	2	5	5	10	2	2	1	0	2	2	2	2	2	1	1	17	3	5	4	1	1	2	1	1	1	1	3	3	1	1	25
33	1	1	Alone	5	6	5	1	2	4	4	3	1	0	1	0	2	1	1	2	5	5	10	2	2	1	2	2	2	2	1	1	1	0	16	4	5	4	3	3	3	3	4	1	1	3	4	2	1	37
46	1	2	Partner or wife/husband, Son(s) who is child(s), Child(s) adolescents	1	4	2	1	2	3	3	4	1	1	1	0	3	1	1	2	3	2	5	2	2	1	0	2	2	2	1	1	0	0	13	3	2	3	2	3	3	3	3	2	2	2	2	1	1	29
48	2	3	Son(s) adolescents	1	4	4	4	2	5	6	4	1	0	1	1	3	1	1	2	3	3	6	2	2	1	2	2	2	2	2	2	1	2	20	2	4	3	3	4	3	3	3	1	3	4	3	3	1	38
31	1	1	Partner or wife/husband	4	6	4	1	2	1	3	2	1	1	1	0	3	1	1	2	4	4	8	2	2	2	2	2	2	2	2	1	2	1	20	2	5	5	5	5	4	4	5	1	1	5	5	3	1	49
43	2	1	Parents and/or siblings	8	5	5	2	1	4	4	4	1	0	1	1	3	1	1	2	5	5	10	2	2	1	1	2	2	2	2	2	1	2	19	3	5	5	5	5	5	5	5	1	1	1	4	2	1	45
38	1	2	Partner or wife/husband, Child(s) who is child(s), Pet (dog, cat , etc.)	2	4	4	2	2	3	4	4	1	0	1	1	3	1	1	2	4	5	9	2	2	1	1	2	2	2	1	1	1	0	15	5	4	5	3	3	4	2	2	1	1	4	4	3	2	38
39	1	2	Partner or wife/husband, Son(s) who is a child(s)	5	4	4	1	2	1	6	4	1	0	1	0	2	1	1	2	5	5	10	2	2	2	2	2	2	2	2	2	2	2	22	0	5	5	5	5	5	5	5	1	1	5	5	5	1	53
42	1	2	Partner or wife/husband, Son(s) who is a child(s)	1	4	5	1	2	3	3	4	1	1	1	0	3	1	1	2	4	5	9	2	2	1	2	2	2	2	2	1	1	1	18	4	5	1	2	3	2	3	5	2	1	3	4	3	3	37
35	1	1	Alone	1	4	4	1	2	3	6	3	1	0	1	0	2	1	1	2	3	4	7	2	2	1	1	2	2	2	1	0	1	0	14	4	1	3	5	3	2	5	5	1	1	1	3	4	1	35
37	1	2	Partner or wife/husband, Son(s) who is child(s), Child(s) adolescents, Adult Son(s), Pet (dog, cat, etc.)	4	4	5	1	1	4	4	3	1	0	1	0	2	1	1	2	3	3	6	2	2	1	1	2	2	2	1	1	1	0	15	5	3	4	3	2	1	1	2	3	2	3	3	5	1	33
29	1	2	Partner or wife/husband, Child(s) who is child(s), Pet (dog, cat , etc.)	3	3	2	2	2	5	6	2	1	1	1	0	3	1	1	2	3	3	6	2	2	1	1	2	2	1	1	1	1	1	15	7	5	5	5	5	5	3	5	1	1	3	4	3	1	46
37	1	2	Partner or wife/husband	1	5	5	1	1	4	4	4	1	1	1	1	4	1	1	2	5	5	10	2	2	1	1	2	1	2	1	1	2	2	17	5	5	5	5	5	5	5	5	3	5	5	5	5	1	59
38	2	2	Partner or wife/husband, Pet (dog, cat , etc.)	8	5	5	1	1	4	5	4	1	0	1	1	3	1	1	2	5	5	10	2	2	1	0	2	2	2	2	1	1	2	17	3	3	4	4	4	2	2	4	1	1	3	3	1	1	33
32	1	2	Partner or wife/husband	4	3	1	1	2	4	5	3	1	0	1	1	3	1	1	2	5	5	10	2	2	1	2	2	1	1	1	1	1	1	15	7	5	5	4	4	5	4	5	1	1	4	2	3	4	47
38	1	2	Partner or wife/husband, Son(s) who is a child(s)	5	4	4	1	1	3	6	4	1	0	1	0	2	1	1	2	3	3	6	2	2	1	1	2	2	2	2	1	1	1	17	5	2	4	3	3	1	1	3	1	1	5	3	3	4	34
35	1	2	Partner or wife/husband, Child(s) who is child(s), Pet (dog, cat , etc.)	8	6	5	1	1	4	2	4	1	0	1	1	3	1	1	2	5	4	9	2	2	1	1	2	2	2	1	0	2	0	15	3	3	3	4	4	4	3	1	4	3	4	4	3	2	42
33	1	2	Partner or wife/husband	1	4	2	1	2	4	5	3	1	0	1	0	2	1	1	2	4	4	8	2	2	1	2	2	2	2	1	1	1	1	17	5	4	4	5	3	1	3	5	1	1	3	3	3	1	37
39	1	1	Child(s) who is(s) child(s)	3	5	3	4	2	4	4	4	1	0	1	0	2	1	1	2	4	4	8	2	2	2	2	2	2	2	0	0	2	0	16	0	1	4	2	2	3	1	5	1	1	4	1	1	3	29
25	2	1	Other people	1	3	2	1	1	4	5	2	1	0	1	1	3	1	1	2	5	4	9	2	2	2	1	2	2	2	2	2	1	0	18	2	4	3	4	4	3	1	1	1	1	5	5	5	4	41
66	1	3	Other people	3	Pós-6	5	1	1	2	2	5	1	1	1	1	4	1	1	2	5	5	10	2	2	2	1	2	2	2	2	2	2	2	21	1	1	5	5	5	3	4	5	1	4	3	5	2	3	46
48	1	2	Parents and/or siblings, Partner or wife/husband, Pet (dog, cat, etc.)	4	5	5	1	1	3	5	4	1	0	1	0	2	1	1	2	5	5	10	2	2	1	0	2	2	2	2	0	2	0	15	1	5	5	5	4	4	4	5	1	5	4	5	1	1	49
34	1	2	Partner or wife/husband, Son(s) who is a child(s)	5	4	4	1	1	5	6	4	1	1	1	1	4	1	1	2	5	5	10	2	2	1	2	2	2	2	2	1	2	2	20	2	4	4	5	4	4	4	5	3	5	5	5	3	3	54
49	1	2	Partner or wife/husband, Son(s) adolescents	4	4	4	1	2	4	2	3	1	1	1	0	3	1	1	2	3	4	7	2	2	2	2	2	2	2	2	0	1	1	18	2	4	3	4	5	5	5	5	2	1	5	3	2	1	45
41	1	2	Partner or wife/husband, Son(s) who is a child(s)	3	4	2	1	1	3	1	4	1	0	1	0	2	1	1	2	5	5	10	2	2	2	1	2	2	2	2	2	2	1	20	2	5	4	2	1	2	2	5	2	1	5	4	3	2	38
29	1	2	Partner or wife/husband, Child(s) who is child(s), Pet (dog, cat , etc.)	1	4	4	1	2	3	5	2	1	1	1	0	3	1	1	2	4	4	8	2	2	1	1	2	2	2	1	0	1	0	14	4	3	4	5	4	3	3	5	1	1	2	2	5	1	39
36	1	1	Parents and/or siblings, Adolescent Son(s), Pet (dog, cat , etc.)	1	4	4	2	2	4	5	3	1	0	1	1	3	1	1	2	5	5	10	2	2	1	1	1	2	2	1	1	1	0	14	6	4	3	4	4	4	4	5	1	1	5	5	3	1	44
36	2	2	Partner or wife/husband, Son(s) who is a child(s)	8	5	5	1	1	3	3	2	1	1	1	0	3	1	1	2	4	4	8	2	2	2	2	2	2	2	1	1	2	2	20	2	4	2	4	2	2	4	5	3	5	5	4	5	1	46
45	1	3	Child(s) adolescents, Adult Son(s)	1	4	3	1	2	4	5	4	1	0	1	0	2	1	1	2	4	5	9	2	2	2	0	2	2	2	1	1	2	0	16	2	3	5	4	5	5	2	5	1	3	2	5	4	1	45
40	1	2	Partner or wife/husband, Son(s) who is a child(s)	2	Pós-6	5	1	2	4	2	2	1	1	1	1	4	1	1	2	5	3	8	2	2	2	2	2	2	1	1	1	2	0	17	3	5	5	4	5	2	2	3	2	1	3	4	4	1	41
49	2	2	Partner or wife/husband, Son(s) who is a child(s)	3	Pós-6	5	1	2	5	6	4	1	0	1	0	2	1	1	2	4	4	8	2	2	1	2	2	2	2	2	1	2	1	19	3	4	4	2	2	4	3	5	1	4	5	4	3	3	44
44	1	2	Partner or wife/husband	5	5	5	1	1	4	4	5	1	0	1	0	2	1	1	2	3	3	6	2	2	1	2	2	2	2	2	2	2	0	19	1	5	5	3	5	5	5	5	1	1	2	3	1	1	42
61	2	2	Partner or wife/husband	4	Pós-6	5	2	2	2	2	4	1	1	1	1	4	1	1	2	4	3	7	2	2	1	1	2	2	2	1	1	1	1	16	6	5	5	3	3	3	3	4	1	2	4	4	5	1	43
56	1	4	Adult child(s), Pet (dog, cat , etc.)	1	3	2	1	2	3	3	5	1	0	1	1	3	1	1	2	5	5	10	2	2	1	0	2	2	0	1	0	0	0	10	2	5	4	2	1	1	1	1	2	1	1	1	1	1	22
45	1	2	Partner or wife/husband, Son(s) adolescents	3	4	2	1	2	4	5	2	1	0	1	0	2	1	0	1	5	3	8	2	2	1	1	2	2	1	2	1	1	0	15	5	5	5	5	5	5	3	5	1	1	2	5	5	1	48
52	1	2	Partner or wife/husband, Son(s) adolescents	1	3	2	2	2	4	6	3	1	0	1	0	2	1	1	2	4	4	8	2	2	1	1	2	2	2	1	1	1	1	16	6	3	4	4	4	4	4	3	1	1	2	2	3	2	37
54	1	3	Partner or wife/husband	3	3	3	1	2	4	4	4	1	0	1	0	2	1	1	2	4	3	7	2	2	0	0	2	0	0	0	0	0	0	6	0	1	5	5	5	5	4	5	1	1	1	4	3	1	41
35	1	2	Partner or wife/husband	1	Pós-6	5	1	2	3	6	3	1	0	1	1	3	1	1	2	4	3	7	2	2	2	2	2	2	2	2	2	2	1	21	1	4	5	4	3	4	2	2	1	1	5	5	3	1	40
37	1	2	Partner or wife/husband	5	4	4	1	2	4	6	3	1	0	1	0	2	1	1	2	4	5	9	2	2	1	1	2	1	1	1	0	1	0	12	6	4	4	4	4	4	4	4	1	1	5	3	1	1	40
24	1	1	Parents and/or siblings	1	3	5	1	2	2	4	2	1	0	1	0	2	1	1	2	4	3	7	2	2	2	2	2	2	1	2	2	2	1	20	2	5	5	4	4	1	1	5	1	1	2	3	5	1	38
30	2	1	Alone	5	6	5	3	2	2	6	2	1	1	1	1	4	1	1	2	5	5	10	2	2	2	2	2	2	2	2	2	2	2	22	0	5	3	1	1	1	1	3	1	1	5	1	1	1	25
47	1	2	Partner or wife/husband	1	5	5	1	2	5	6	5	1	1	1	1	4	1	1	2	5	5	10	2	2	2	2	2	0	2	2	0	2	1	17	1	5	5	5	2	5	5	5	1	1	5	3	5	4	51
37	1	1	Alone	1	5	5	1	1	4	5	2	1	0	1	0	2	1	1	2	4	4	8	2	2	1	1	2	2	2	1	0	1	0	14	4	5	3	2	4	4	1	4	1	1	4	2	1	1	33
28	1	1	Other people	5	5	5	1	2	2	2	3	1	0	1	1	3	1	1	2	5	4	9	2	2	2	2	2	2	2	1	0	2	2	19	1	4	3	5	3	3	3	5	1	3	5	5	3	2	45
69	2	2	Partner or wife/husband	5	5	5	1	2	2	3	5	1	1	1	0	3	1	1	2	5	4	9	2	2	1	1	2	2	2	1	0	1	0	14	4	5	5	5	5	4	4	4	1	3	4	5	4	2	51
32	1	2	Partner or wife/husband, Pet (dog, cat , etc.)	3	5	3	1	1	3	4	4	1	0	1	1	3	1	1	2	4	4	8	2	2	2	2	2	2	2	2	2	2	2	22	0	5	5	4	4	5	4	5	1	1	5	3	5	2	49
53	1	2	Partner or wife/husband, Son(s) who is child(s), Child(s) adolescents	1	4	2	2	2	4	4	5	1	1	1	0	3	1	1	2	2	2	4	2	2	1	1	2	2	1	1	0	1	0	13	5	2	2	3	2	3	2	4	1	1	2	2	1	1	26
47	1	2	Partner or wife/husband, Son(s) adolescents, Pet (dog, cat , etc.)	3	3	2	1	1	4	5	2	1	0	1	1	3	1	1	2	5	5	10	2	2	1	1	2	2	1	1	0	1	0	13	5	5	3	3	3	1	1	3	1	1	3	3	1	1	29
42	2	1	Parents and/or siblings, Pet (dog, cat, etc.)	1	5	2	2	2	4	6	4	1	1	1	1	4	1	1	2	4	3	7	2	2	2	2	2	2	2	2	2	2	2	22	0	5	2	2	1	2	1	5	1	1	5	1	2	1	29
44	1	1	Alone	2	4	4	1	2	4	3	4	1	1	1	0	3	1	1	2	5	5	10	2	2	1	1	2	2	2	2	0	1	0	15	3	3	4	4	4	3	3	2	1	1	3	4	3	1	36
50	1	3	Alone	3	4	4	1	2	4	1	4	1	0	1	0	2	1	1	2	5	5	10	2	2	2	2	2	1	1	2	1	1	1	17	5	2	5	5	5	3	4	3	1	1	2	5	4	1	41
46	1	2	Parents and/or siblings, Partner or wife/husband, Adolescent Son,Pet (dog, cat, etc.)	1	4	3	2	2	4	4	4	1	0	1	0	2	1	1	2	4	4	8	2	2	1	1	2	2	2	2	1	1	0	16	4	5	5	4	4	2	3	5	1	1	3	3	2	1	39
37	1	2	Partner or wife/husband	1	4	1	1	2	3	5	3	1	0	1	0	2	1	1	2	3	4	7	2	2	1	1	2	1	2	1	1	1	0	14	6	5	4	5	5	1	5	5	1	5	2	3	2	1	44
52	1	3	Alone	1	4	4	2	2	4	5	4	1	1	1	0	3	1	1	2	3	4	7	2	2	1	1	2	1	1	1	0	1	0	12	6	5	4	1	2	1	1	1	1	1	1	1	1	1	21
38	1	2	Partner or wife/husband, Pet (dog, cat , etc.)	1	4	4	1	2	3	3	4	1	0	1	0	2	1	1	2	4	4	8	2	2	1	0	2	2	1	1	0	1	0	12	4	5	4	4	2	1	1	5	1	1	2	1	2	3	32
57	1	2	Partner or wife/husband	5	4	4	1	2	4	5	4	1	0	1	0	2	1	1	2	4	4	8	2	2	1	1	2	2	2	1	0	2	0	15	3	4	3	3	3	2	2	4	1	3	3	3	4	2	37
51	2	2	Parents and/or siblings, Partner or wife/husband, Son(s) who is child(s), Child(s) adolescents, Pet (dog, cat, etc.)	7	4	4	2	2	5	6	5	1	1	1	1	4	1	1	2	4	5	9	2	2	2	2	2	2	2	2	2	2	2	22	0	2	2	4	4	4	4	4	2	3	5	3	5	1	43
47	2	2	Partner or wife/husband, Son(s) adolescents	5	4	5	2	1	4	4	5	1	1	1	0	3	1	1	2	5	5	10	1	2	1	1	2	2	2	2	0	1	0	14	4	5	5	5	5	5	4	5	1	1	4	4	5	1	50
53	1	2	Partner or wife/husband, Adult Son(s)	1	4	1	1	2	4	4	5	1	0	1	0	2	1	0	1	2	2	4	2	2	1	1	2	2	2	1	0	1	0	14	4	1	4	4	4	1	4	5	1	3	1	3	3	1	35
38	1	2	Partner or wife/husband, Son(s) who is a child(s)	3	5	2	3	1	4	5	4	1	0	1	1	3	1	1	2	5	5	10	2	2	1	2	2	2	2	2	1	1	1	18	4	4	3	4	4	3	3	5	2	1	5	4	2	1	41
48	2	2	Partner or wife/husband, Adult Son(s), Pet (dog, cat , etc.)	5	5	5	2	2	5	5	5	1	1	1	0	3	1	1	2	4	4	8	2	2	1	1	2	2	2	1	0	1	0	14	4	3	4	4	4	4	3	5	1	1	4	3	4	1	41
53	1	2	Partner or wife/husband, Pet (dog, cat , etc.)	1	4	5	2	1	4	4	5	1	1	1	0	3	1	1	2	4	4	8	2	2	2	2	2	2	2	1	0	2	1	18	2	5	4	3	2	3	2	2	2	3	4	2	3	1	36
27	1	1	Child(s) who is(s) child(s)	3	1	1	1	1	3	3	2	1	0	0	0	1	1	1	2	3	3	6	2	2	1	1	1	2	2	1	1	1	1	15	7	3	4	4	3	3	1	4	1	1	5	1	5	3	38
34	1	2	Partner or wife/husband, Son(s) who is a child(s)	3	4	1	1	2	3	3	4	1	1	1	0	3	1	1	2	4	5	9	2	2	1	1	2	2	2	2	1	1	1	17	5	5	4	4	4	3	3	3	3	3	4	3	4	1	44
29	1	2	Child(s) who is(s) child(s)	1	4	1	1	2	3	2	2	1	0	1	0	2	1	1	2	3	2	5	2	2	0	0	2	2	2	2	0	0	0	12	0	3	3	3	1	1	1	1	2	1	3	1	4	1	25
35	1	2	Partner or wife/husband, Son(s) who is child(s), Child(s) adolescents	3	4	3	1	2	2	2	3	1	0	1	0	2	1	1	2	5	5	10	2	2	1	1	2	2	1	2	2	1	1	17	5	1	5	5	5	2	5	1	1	1	3	2	3	2	36
35	1	2	Partner or wife/husband, Son(s) who is child(s), Child(s) adolescents	1	4	1	1	2	3	3	1	1	0	1	0	2	1	1	2	4	4	8	2	2	1	1	2	2	2	2	1	2	1	18	4	4	4	4	4	3	3	4	3	3	4	3	4	2	45
40	1	2	Partner or wife/husband, Son(s) who is a child(s)	8	6	5	3	2	4	5	4	1	1	1	1	4	1	1	2	5	5	10	2	2	2	2	2	2	2	2	2	2	0	20	0	5	4	3	3	3	2	3	3	4	4	4	2	5	45
37	2	3	Parents and/or siblings, Son(s) who is child(s), Pet (dog, cat , etc.)	5	4	4	1	2	4	3	4	1	0	1	0	2	1	1	2	4	4	8	2	2	2	2	2	2	2	2	1	2	2	21	1	2	3	2	1	1	1	4	1	3	5	1	1	1	26
49	1	2	Partner or wife/husband, Son(s) adolescents, Pet (dog, cat , etc.)	3	3	4	1	1	3	5	4	1	0	1	1	3	1	1	2	4	4	8	1	1	1	1	1	1	1	1	0	1	0	9	9	4	5	5	5	4	5	3	1	1	3	3	1	1	41
42	1	2	Partner or wife/husband, Son(s) adolescents	2	4	4	3	2	5	6	5	1	0	1	0	2	1	1	2	4	4	8	2	2	1	1	2	2	1	1	0	1	1	14	6	4	5	5	4	1	1	5	1	1	4	5	5	1	42
39	1	2	Partner or wife/husband, Child(s) who is child(s), Pet (dog, cat , etc.)	3	3	1	1	1	4	5	4	1	1	1	1	4	1	1	2	5	5	10	2	2	1	0	2	2	2	2	0	0	0	13	1	5	5	5	5	5	5	5	1	1	2	5	5	1	50
46	1	3	Son(s) adolescents	3	4	4	2	1	2	3	5	1	1	1	1	4	1	1	2	3	4	7	2	1	0	0	2	2	2	0	0	0	1	10	2	4	4	4	4	4	4	3	3	2	3	3	4	2	44
37	1	1	Parents and/or siblings	1	5	3	2	2	3	2	4	1	1	1	1	4	1	1	2	5	4	9	2	2	2	2	2	2	2	2	2	2	0	20	0	1	2	3	1	2	4	5	3	2	5	1	3	1	33
26	2	1	Alone	3	3	4	1	1	2	3	2	1	0	1	0	2	1	1	2	4	4	8	2	2	1	1	0	2	2	0	0	1	0	11	3	3	4	5	3	3	1	1	1	1	4	4	5	1	36
23	1	2	Partner or wife/husband	5	3	4	1	2	1	2	2	1	0	1	0	2	1	1	2	3	3	6	2	2	1	1	2	2	0	0	0	0	0	10	2	1	3	3	2	1	3	1	1	1	1	3	3	1	24
44	1	2	Partner or wife/husband, Child(s) who is child(s), Pet (dog, cat , etc.)	3	3	2	1	2	2	2	3	1	0	1	0	2	1	1	2	5	5	10	2	2	1	1	2	1	1	1	1	1	1	14	8	5	4	5	4	4	4	4	2	1	3	5	5	1	47
39	1	2	Partner or wife/husband, Son(s) who is child(s), Child(s) adolescents	1	3	2	1	1	3	4	3	1	1	0	0	2	1	1	2	3	3	6	2	2	1	2	2	2	2	2	2	0	0	17	1	5	4	5	4	2	4	5	1	1	2	2	3	1	39
40	1	2	Partner or wife/husband, Child(s) who is child(s), Pet (dog, cat , etc.)	3	3	1	1	2	3	5	4	1	0	1	0	2	1	1	2	4	4	8	2	2	1	1	2	2	1	1	1	1	1	15	7	5	3	1	1	1	1	1	1	1	2	1	1	1	20
45	1	2	Partner or wife/husband, Son(s) who is child(s), Child(s) adolescents	1	4	1	2	2	5	6	3	1	0	1	0	2	1	1	2	5	5	10	2	2	2	1	2	1	1	2	1	1	1	16	6	5	4	2	1	3	2	3	1	1	4	1	3	1	31
39	1	1	Child(s) who is(s) child(s)	3	4	3	2	2	5	6	4	1	0	1	1	3	1	1	2	5	5	10	2	2	1	2	2	2	1	1	1	1	1	16	6	5	5	5	5	5	5	5	1	1	1	3	5	1	47
28	1	1	Parents and/or siblings	1	3	2	1	1	2	5	2	1	1	1	0	3	1	1	2	3	3	6	2	2	2	2	2	2	2	1	2	2	2	21	1	5	5	5	5	4	4	5	1	1	4	3	2	1	45
52	1	2	Partner or wife/husband	3	3	4	1	1	4	5	4	1	1	0	0	2	1	1	2	4	5	9	2	2	1	1	2	1	2	1	1	1	0	14	6	5	5	5	5	5	5	5	1	1	4	5	5	1	52
31	1	2	Partner or wife/husband, Child(s) who is child(s), Pet (dog, cat , etc.)	3	5	4	1	1	1	1	2	0	1	1	0	2	1	0	1	2	5	7	2	2	1	1	2	2	2	2	0	1	0	15	3	5	5	4	1	1	1	1	3	3	5	2	2	1	34
28	2	1	Parents and/or siblings, Partner or wife/husband	5	5	4	1	1	2	1	3	1	1	0	0	2	1	1	2	5	5	10	2	2	1	1	2	2	2	1	0	0	0	13	3	4	4	4	4	3	2	4	3	2	5	3	2	1	41
63	1	2	Partner or wife/husband, Pet (dog, cat , etc.)	8	5	5	1	2	4	4	5	1	1	0	0	2	1	1	2	5	5	10	2	2	2	2	2	2	2	2	0	1	0	17	1	5	5	5	5	5	5	5	2	2	5	5	5	4	58
56	1	2	Partner or wife/husband	3	5	4	1	2	4	4	5	1	0	1	0	2	1	1	2	5	5	10	2	2	2	2	2	2	1	1	1	1	0	16	4	5	4	4	4	3	2	4	1	1	2	3	3	2	38
37	2	1	Parents and/or siblings	1	3	4	1	1	1	1	2	1	0	1	0	2	1	1	2	5	5	10	2	2	2	2	2	2	2	2	1	1	1	19	3	3	2	4	2	3	1	1	1	2	5	2	4	5	35
56	1	2	Partner or wife/husband	2	4	4	1	2	1	1	5	1	0	1	0	2	1	1	2	5	5	10	2	2	1	1	0	1	1	1	1	1	1	12	8	5	3	5	5	2	2	4	2	2	3	3	2	2	40
33	1	2	Partner or wife/husband, Child(s) who is child(s), Pet (dog, cat , etc.)	3	5	5	2	1	3	4	3	1	0	1	0	2	1	1	2	4	4	8	2	2	1	2	2	2	2	2	2	2	0	19	1	3	1	5	5	5	5	5	1	2	5	2	4	1	44
42	1	2	Partner or wife/husband	1	4	5	1	1	4	4	3	1	1	1	0	3	1	1	2	4	4	8	2	2	1	2	2	2	2	1	0	1	1	16	4	3	3	3	3	2	3	4	3	3	4	4	3	4	42
49	1	2	Partner or wife/husband	5	6	4	1	2	4	5	2	1	0	1	0	2	1	1	2	4	4	8	2	2	1	1	2	2	2	1	1	1	0	15	5	4	4	5	4	5	3	4	1	1	3	4	3	2	43
55	2	2	Partner or wife/husband, Son(s) who is child(s), Adult Son(s), Pet (dog, cat, etc.)	1	5	4	2	2	6	6	5	1	0	1	0	2	0	0	0	5	4	9	2	2	1	1	0	2	2	2	0	0	0	12	2	5	3	4	4	2	2	2	1	1	2	1	2	1	30
63	1	2	Partner or wife/husband	1	4	2	1	2	4	6	5	1	0	1	0	2	1	1	2	1	2	3	2	2	0	0	2	2	1	0	0	0	0	9	1	1	3	1	1	1	2	1	1	1	1	1	2	1	17
33	1	2	Partner or wife/husband, Son(s) who is a child(s)	1	4	2	2	2	4	6	4	1	1	1	0	3	1	1	2	4	2	6	2	2	1	2	0	2	2	2	2	2	0	17	1	4	4	4	3	3	3	4	1	1	4	1	4	1	37
43	1	2	Partner or wife/husband	2	4	2	2	2	4	6	5	1	0	0	0	1	1	1	2	1	2	3	1	1	0	0	0	1	1	0	0	0	0	4	4	5	5	5	4	3	3	3	1	1	1	1	3	1	36
50	1	2	Partner or wife/husband, Son(s) adolescents	1	4	2	1	2	3	6	5	1	1	0	0	2	1	1	2	2	2	4	2	2	1	1	1	2	1	1	0	1	0	12	6	4	4	3	1	1	4	2	1	1	1	1	1	1	25
58	1	2	Adult child(s)	3	3	3	1	2	4	6	5	1	1	1	0	3	1	1	2	1	1	2	2	2	0	0	0	2	2	0	0	0	0	8	0	1	2	1	2	5	4	2	1	1	1	1	1	5	27
49	1	2	Partner or wife/husband, Son(s) adolescents , Other people	3	4	4	1	2	4	4	5	1	0	1	1	3	1	1	2	2	1	3	1	2	1	1	2	2	1	1	0	1	1	13	7	4	5	4	2	4	3	5	1	3	1	4	4	1	41
41	2	2	Partner or wife/husband	1	5	4	2	2	4	4	4	1	0	1	0	2	1	0	1	3	3	6	2	2	2	2	0	1	2	0	0	1	0	12	2	3	4	3	1	3	3	5	1	1	3	1	2	1	31
41	1	1	Parents and/or siblings, Pet (dog, cat, etc.)	7	4	4	1	2	5	6	2	1	1	1	0	3	1	1	2	4	5	9	2	2	1	2	2	2	2	1	1	1	0	16	4	3	5	5	5	3	3	4	1	1	3	4	5	1	43
58	2	2	Partner or wife/husband	1	4	1	1	2	2	2	3	1	1	1	0	3	1	1	2	5	5	10	2	2	2	2	2	2	2	2	2	2	0	20	0	5	3	4	2	1	1	5	1	1	3	1	3	3	33
35	1	2	Child(s) who is(s) child(s)	3	5	4	2	2	4	5	3	1	0	1	0	2	1	1	2	3	3	6	2	2	1	1	2	1	1	1	1	1	1	14	8	2	3	2	3	2	3	4	1	1	3	1	2	1	28
48	2	2	Partner or wife/husband	5	4	4	1	2	4	4	5	1	1	1	0	3	1	1	2	5	5	10	2	2	1	1	1	2	2	1	0	0	0	12	4	1	5	1	1	1	1	1	1	1	5	5	1	1	25
49	2	2	Partner or wife/husband, Son(s) who is a child,Other people	1	4	4	1	2	6	6	5	1	0	1	0	2	1	1	2	3	3	6	1	0	0	0	2	0	0	0	0	0	0	3	1	3	1	1	1	1	2	4	3	3	4	1	2	2	28
52	1	2	Parents and/or siblings, Partner or wife/husband, Adolescent Son	5	4	3	2	2	4	6	5	1	0	1	0	2	1	1	2	3	2	5	2	2	1	1	2	1	1	1	0	1	0	12	6	3	3	4	3	4	3	3	1	1	1	3	2	1	32
47	1	2	Partner or wife/husband, Son(s) adolescents	3	4	2	1	2	3	3	4	1	0	1	0	2	1	1	2	2	2	4	2	2	1	1	2	2	0	0	0	0	0	10	2	4	4	2	1	1	2	3	2	1	2	4	3	1	30
26	1	2	Partner or wife/husband, Son(s) who is child(s), Child(s) adolescents	4	2	2	2	2	4	5	1	1	0	1	0	2	1	0	1	2	1	3	2	2	1	1	2	2	2	1	1	1	0	15	5	2	4	5	5	3	3	4	1	1	2	4	3	1	38
52	2	1	Parents and/or siblings	8	4	4	2	1, 2	4	5	5	1	0	1	0	2	1	0	1	3	3	6	2	2	1	2	2	0	0	1	0	1	0	11	3	5	4	4	4	5	3	5	1	1	2	1	2	3	40
28	1	2	Partner or wife/husband, Son(s) who is child(s), Child(s) adolescents	3	4	2	1	2	2	3	2	1	0	1	0	2	1	0	1	3	3	6	2	2	1	1	2	2	2	0	0	1	0	13	3	4	2	4	4	3	3	4	2	1	5	2	2	1	37
45	1	2	Partner or wife/husband, Son(s) who is child(s), Child(s) adolescents, Pet (dog, cat, etc.)	3	6	5	1	2	4	5	4	1	1	1	1	4	1	1	2	5	4	9	2	2	1	2	2	0	2	0	0	1	0	12	2	5	3	1	2	1	1	5	2	1	2	1	1	1	26
30	1	1	Parents and/or siblings	1	4	2	1	2	2	1	3	1	0	1	0	2	1	1	2	5	5	10	2	2	2	2	2	2	2	2	2	2	1	21	1	5	4	5	5	5	5	5	2	1	5	3	3	1	49
39	1	2	Partner or wife/husband, Son(s) adolescents	1	4	1	2	2	5	2	4	1	0	1	0	2	1	0	1	3	4	7	2	1	1	1	2	2	2	2	0	2	0	15	3	5	5	4	2	2	4	5	1	1	4	4	4	2	43
39	1	3	Pet (dog, cat, etc.)	1	4	2	1	2	4	6	2	1	1	1	1	4	1	1	2	4	4	8	2	2	1	1	2	2	2	1	0	0	0	13	3	1	2	2	5	1	4	4	1	1	1	1	1	1	25
26	1	2	Partner or wife/husband	1	5	3	1	2	2	3	1	1	0	1	1	3	1	1	2	3	3	6	2	2	2	2	2	2	2	2	2	2	0	20	0	4	4	3	3	3	3	3	1	1	2	1	3	1	32
32	2	2	Partner or wife/husband, Pet (dog, cat , etc.)	5	4	3	5 ou mais	2	6	5	2	1	1	1	1	4	1	1	2	4	4	8	2	2	1	2	2	2	2	2	2	1	0	18	2	3	3	1	1	1	1	1	1	1	5	1	2	1	22
31	1	1	Parents and/or siblings	1	4	3	2	1, 2	3	5	2	1	0	1	0	2	1	0	1	3	3	6	2	2	2	2	2	2	2	1	1	1	1	18	4	5	3	4	4	2	2	2	1	2	5	1	2	1	34
	1	2	Partner or wife/husband, Adult Son(s), Pet (dog, cat , etc.)	4	4	2	1	2	4	6	4	1	1	1	0	3	1	1	2	3	3	6	1	1	0	0	1	0	0	0	0	0	0	3	3	3	2	3	2	2	2	2	1	1	3	1	4	1	27
54	1	2	Partner or wife/husband, Pet (dog, cat , etc.)	1	4	2	1	2	4	3	4	1	0	0	0	1	1	1	2	1	5	6	2	1	1	0	2	1	1	2	1	2	0	13	5	2	5	1	1	1	1	2	1	1	1	1	1	1	19
35	1	2	Partner or wife/husband	1	5	5	1	1	3	3	3	1	1	1	0	3	1	1	2	4	3	7	2	2	1	2	1	2	2	1	1	2	0	16	4	5	4	4	4	4	4	5	1	2	4	3	4	1	45
36	1	2	Partner or wife/husband, Son(s) adolescents, Pet (dog, cat , etc.)	1	3	2	2	1	4	5	4	1	0	1	0	2	1	1	2	5	5	10	2	2	2	1	2	2	2	1	1	1	1	17	5	4	5	5	3	5	5	5	1	1	4	2	2	1	43
40	1	2	Partner or wife/husband, Son(s) who is a child(s)	1	4	1	1	2	4	6	4	1	0	1	0	2	1	1	2	5	5	10	2	2	1	1	2	2	2	2	2	0	0	16	2	3	1	1	1	1	1	3	1	1	3	1	1	1	19
49	1	3	Child(s) adolescents, Adult Son(s), Pet (dog, cat , etc.)	5	5	4	2	1	2	2	5	1	1	1	1	4	1	1	2	4	4	8	2	2	2	2	2	2	2	2	2	1	0	19	1	5	5	5	3	2	3	5	2	5	5	5	5	1	51
55	1	1	Alone	1	Pós-6	5	1	2	4	4	5	1	0	1	0	2	1	1	2	5	4	9	2	2	1	2	2	2	2	1	0	2	0	16	2	5	3	4	4	5	3	5	1	1	3	1	1	1	37
49	1	2	Partner or wife/husband, Son(s) adolescents , Other people	3	4	4	1	2	4	4	5	1	0	1	1	3	1	1	2	2	1	3	1	2	1	1	2	2	1	1	0	1	1	13	7	4	5	4	2	4	3	5	1	3	1	4	4	1	41
48	1	3	Other people	1	3	1	1	2	4	2	5	1	0	0	1	2	1	1	2	4	4	8	2	2	1	0	2	0	0	0	0	0	0	7	1	3	3	3	3	1	2	2	1	3	3	3	3	3	33
54	1	2	Partner or wife/husband	5	3	3	1	2	2	4	5	1	0	1	0	2	1	1	2	4	4	8	2	2	1	1	2	2	2	0	0	1	0	13	3	5	4	3	3	2	1	2	1	1	5	1	2	1	31
48	1	1	Parents and/or siblings	1	4	2	1	2	4	6	3	1	1	1	1	4	1	1	2	4	4	8	2	1	1	2	2	2	2	1	1	2	1	17	5	2	4	4	3	2	2	5	1	1	2	5	3	5	39
58	1	1	Adult child(s)	3	5	3	1	2	2	3	5	1	0	1	0	2	1	1	2	5	4	9	2	2	1	1	2	2	1	1	1	1	0	14	6	3	3	3	5	5	1	3	1	1	2	3	3	1	34
50	1	3	Adult child(s)	3	4	3	2	2	4	4	5	1	1	1	0	3	1	1	2	4	4	8	2	2	1	1	2	1	1	1	1	1	1	14	8	4	4	3	3	1	2	5	1	1	2	4	3	1	34
24	1	1	Parents and/or siblings	3	5	3	1	1	1	2	2	1	0	1	0	2	1	1	2	5	5	10	2	2	2	2	2	2	2	2	2	2	2	22	0	4	5	5	2	5	4	5	1	1	5	5	5	1	48
30	2	1	Parents and/or siblings	1	4	4	3	2	5	5	2	1	0	1	0	2	1	1	2	3	4	7	2	2	1	2	2	2	2	1	0	1	1	16	4	2	3	3	2	3	4	4	1	1	2	1	2	1	29
58	2	2	Partner or wife/husband	5	4	4	1	2	4	1	3	1	1	1	0	3	1	1	2	4	4	8	2	2	2	2	2	2	2	2	2	1	1	20	2	5	5	5	5	5	5	5	2	1	5	5	5	3	56
42	2	3	Alone	7	4	4	1	2	4	3	4	1	0	1	0	2	1	1	2	4	4	8	2	2	1	1	2	2	1	1	0	1	0	13	5	3	4	5	4	4	4	4	1	2	3	3	3	2	42
28	2	2	Partner or wife/husband	7	4	4	1	2	2	2	2	1	1	1	0	3	1	1	2	5	5	10	2	2	1	1	2	2	2	1	1	1	1	16	6	5	5	5	5	5	5	5	1	1	2	3	1	1	44
31	1	2	Partner or wife/husband, Child(s) who is child(s), Pet (dog, cat , etc.)	4	5	4	1	2	3	4	3	1	0	1	1	3	1	1	2	3	3	6	2	2	1	1	2	2	2	1	1	1	1	16	6	3	5	5	3	3	5	3	1	1	1	3	3	1	37
37	2	2	Partner or wife/husband	1	4	3	3	2	2	2	2	1	1	0	0	2	1	0	1	4	4	8	2	2	1	2	2	2	2	1	1	1	1	17	5	4	4	4	4	4	4	5	2	1	5	4	4	2	47
43	1	1	Child(s) who is(s) child(s)	5	Pós-6	5	1	2	4	6	4	1	0	1	0	2	1	1	2	5	4	9	2	2	1	1	2	2	2	2	1	1	0	16	4	1	3	5	5	5	1	1	1	3	2	5	4	1	37
30	1	1	Parents and/or siblings	7	5	5	2	1	2	4	2	1	0	1	0	2	1	1	2	5	5	10	2	2	0	2	2	2	2	0	0	2	1	15	1	5	4	5	5	4	4	4	1	1	2	2	2	1	40
43	1	2	Partner or wife/husband, Son(s) adolescents	3	4	4	1	2	4	6	5	1	0	1	0	2	1	1	2	3	3	6	1	2	1	1	2	1	1	1	1	1	1	13	9	5	4	5	5	4	5	5	1	1	2	5	3	1	46
41	2	2	Partner or wife/husband, Son(s) who is a child(s)	5	4	4	1	2	2	3	3	1	1	1	0	3	1	1	2	4	4	8	2	2	2	2	2	2	2	2	2	2	1	21	1	5	5	5	5	5	5	5	1	1	5	5	3	1	51
54	2	1	Alone	3	4	4	1	2	4	3	5	1	0	1	1	3	1	0	1	5	5	10	2	2	1	1	2	2	2	2	2	1	1	18	4	1	5	5	4	5	5	5	1	1	4	5	5	1	47
33	1	2	Partner or wife/husband, Child(s) who is child(s), Pet (dog, cat , etc.)	3	4	4	1	2	4	6	4	1	0	1	1	3	1	1	2	4	4	8	2	2	1	1	2	2	2	1	1	1	1	16	6	5	5	4	3	4	4	5	2	1	5	4	3	1	46
39	1	1	Parents and/or siblings	7	6	5	1	2	4	6	3	1	1	1	1	4	1	1	2	4	3	7	2	2	1	2	2	2	2	0	0	1	0	14	2	5	5	5	5	1	2	4	1	1	3	5	5	2	44
40	1	2	Partner or wife/husband, Son(s) who is child(s), Child(s) adolescents	5	4	4	1	2	2	2	4	1	0	1	0	2	1	1	2	5	4	9	2	2	1	1	2	1	1	0	1	1	0	12	6	5	5	5	4	3	2	3	1	1	3	5	5	1	43
39	1	2	Partner or wife/husband, Son(s) who is a child(s)	5	Pós-6	5	1	2	4	6	3	1	0	1	0	2	1	1	2	3	2	5	2	2	0	0	2	2	2	0	0	0	0	10	0	5	5	3	1	3	1	5	1	1	2	1	1	1	30
53	2	2	Partner or wife/husband	1	5	4	1	2	4	4	5	1	0	1	0	2	1	1	2	4	3	7	2	2	1	1	2	2	2	1	0	2	1	16	4	2	3	3	2	2	1	3	1	1	2	3	1	1	25
32	1	1	Parents and/or siblings	5	4	4	2	2	3	6	3	1	0	1	0	2	1	1	2	5	4	9	2	2	2	2	2	2	2	2	2	2	0	20	0	5	4	5	5	5	5	5	1	1	5	5	3	2	51
46	2	3	Child(s) who is(s) child(s)	1	4	4	2	2	5	5	5	1	0	1	0	2	1	1	2	3	3	6	1	1	1	1	1	1	1	1	1	1	1	11	11	3	4	4	4	3	3	4	1	1	1	2	1	1	32
30	2	1	Child(s) who is(s) child(s)	8	5	4	1	2	2	6	2	1	0	1	0	2	1	1	2	5	5	10	2	2	2	2	2	2	2	2	2	2	2	22	0	1	5	5	5	5	5	5	3	5	1	1	5	3	49
	1	1	Alone	3	3	4	1	2	4	6	4	1	0	1	0	2	1	1	2	3	4	7	2	2	1	1	2	2	2	0	0	0	0	12	2	3	3	4	3	1	1	2	1	1	2	3	3	1	28
38	1	2	Partner or wife/husband, Son(s) who is a child(s)	8	5	5	1	2	3	5	4	1	0	1	1	3	1	1	2	5	5	10	2	2	2	2	2	2	2	2	1	2	0	19	1	5	5	5	5	5	5	5	1	1	5	5	1	1	49
39	1	2	Partner or wife/husband, Son(s) who is a child(s)	5	6	4	1	2	4	2	2	1	1	1	1	4	1	1	2	5	5	10	2	2	2	2	2	2	2	0	0	2	0	16	0	5	4	5	5	4	3	3	2	1	4	4	4	1	45
43	1	2	Partner or wife/husband	3	4	3	1	1	3	3	4	1	0	1	0	2	1	1	2	4	4	8	2	2	1	1	2	2	2	1	1	1	0	15	5	4	4	4	4	3	3	3	1	5	5	5	5	3	49
38	2	2	Partner or wife/husband, Son(s) who is a child(s)	2	Pós-6	4	1	2	4	3	3	1	1	1	0	3	1	1	2	5	5	10	2	2	2	1	2	2	2	2	1	1	1	18	4	5	5	5	4	2	5	5	3	3	5	5	5	1	53
37	1	2	Partner or wife/husband	1	4	2	2	2	2	4	3	1	0	1	0	2	1	1	2	4	3	7	2	2	1	1	2	2	1	2	0	0	0	13	3	5	5	4	1	1	1	3	1	1	3	2	1	5	33
42	1	2	Partner or wife/husband, Son(s) who is a child(s)	5	5	4	1	2	4	5	5	1	0	1	0	2	1	0	1	4	4	8	2	2	1	1	2	1	1	1	1	1	0	13	7	5	4	5	4	5	5	5	1	1	4	3	3	2	47
52	1	1	Child(s) who are(s) child(s), Child(s) adolescents, Pet (dog, cat , etc.)	5	6	5	1	2	4	5	4	1	1	1	0	3	1	1	2	4	5	9	2	2	1	1	2	2	2	1	1	1	0	15	5	5	1	5	3	4	4	5	1	1	5	2	1	1	38
46	1	1	Child(s) who is(s) child(s)	1	2	1	1	2	3	3	4	1	0	0	0	1	1	1	2	1	5	6	2	2	1	1	2	1	2	2	0	1	0	14	4	3	5	5	5	1	5	1	1	1	5	5	1	1	39
44	1	2	Partner or wife/husband, Pet (dog, cat , etc.)	5	6	5	1	2	4	6	5	1	0	1	0	2	1	1	2	4	4	8	2	2	1	0	2	2	2	1	0	1	1	14	4	4	5	5	5	5	5	5	1	2	5	5	5	1	53
41	1	2	Partner or wife/husband, Son(s) who is a child(s)	5	7	5	1	2	4	3	4	1	0	1	1	3	1	1	2	5	5	10	2	2	2	2	2	2	2	1	0	2	1	18	2	5	4	4	3	4	2	3	3	3	2	3	2	1	39
67	2	2	Partner or wife/husband	7	5	5	1	2	3	4	5	1	1	1	0	3	1	1	2	5	5	10	2	2	2	2	2	2	2	2	2	2	2	22	0	5	5	5	5	5	4	4	1	4	5	5	4	2	54
51	1	2	Partner or wife/husband, Adult Son(s)	8	5	5	2	2	5	3	5	1	1	1	1	4	1	1	2	4	4	8	2	2	1	1	2	2	2	1	1	1	0	15	5	5	4	5	4	3	4	5	1	1	5	4	4	1	46
39	1	2	Partner or wife/husband, Son(s) who is child(s), Child(s) adolescents, Pet (dog, cat, etc.)	3	7	5	2	2	5	6	4	1	0	1	0	2	1	1	2	5	5	10	2	2	2	2	2	2	2	2	1	2	1	20	2	5	5	5	5	5	5	1	1	5	5	5	1	1	49
52	1	2	Partner or wife/husband, Son(s) who is child(s), Child(s) adolescents	1	3	2	1	2	4	4	1	1	0	1	0	2	1	1	2	4	4	8	2	2	0	0	2	2	0	2	0	0	0	10	0	5	3	3	3	3	2	2	1	2	2	3	2	1	32
46	2	2	Partner or wife/husband, Son(s) who is a child(s)	8	6	5	1	2	5	5	4	1	0	1	0	2	1	1	2	4	4	8	2	2	1	2	2	2	2	1	1	2	1	18	4	4	4	2	4	2	4	4	1	2	2	3	2	1	35
36	1	2	Partner or wife/husband, Son(s) who is a child(s)	1	4	1	1	2	4	2	3	1	0	1	1	3	1	1	2	3	5	8	2	2	1	1	2	2	0	2	2	2	0	16	2	2	1	2	2	1	1	5	3	1	5	5	1	1	30
53	1	2	Partner or wife/husband, Pet (dog, cat , etc.)	3	3	4	1	2	4	6	5	1	0	1	1	3	1	1	2	3	3	6	2	2	1	1	1	2	2	2	0	2	0	15	3	5	3	5	1	3	3	5	1	1	2	1	2	1	33
53	1	1	Alone), Pet (dog, cat , etc.)	4	4	4	1	1, 2	3	4	5	1	0	1	0	2	1	0	1	1	1	2	2	1	1	1	2	1	1	2	1	2	1	15	7	1	3	3	3	1	1	1	1	1	1	2	1	1	20
53	2	2	Partner or wife/husband, Son(s) adolescents	3	3	4	1	2	4	6	5	1	0	1	0	2	1	1	2	4	4	8	2	2	1	1	2	2	2	1	1	1	0	15	5	2	2	2	2	3	2	4	1	1	5	1	2	3	30
40	2	2	Partner or wife/husband, Son(s) who is a child(s)	8	5	4	1	2	4	5	3	1	0	1	0	2	1	1	2	4	5	9	2	2	2	1	2	2	2	2	2	2	2	21	1	4	5	5	1	1	1	3	1	1	5	4	3	1	35
68	1	2	Partner or wife/husband, Other people, Pet (dog, cat, etc.)	7	4	4	1	2	3	5	5	1	1	1	1	4	1	1	2	4	4	8	2	2	1	0	0	1	2	1	0	1	0	10	4	5	5	5	4	4	4	3	1	1	4	5	5	2	48
57	1	2	Partner or wife/husband, Adult Son(s), Pet (dog, cat , etc.)	3	4	4	1	1, 2	3	4	5	1	0	1	1	3	1	1	2	4	4	8	2	2	1	0	2	2	2	0	0	0	0	11	1	5	5	2	2	2	1	1	1	1	2	2	1	1	26
56	2	2	Partner or wife/husband	7	3	4	1	2	4	5	5	1	0	1	0	2	1	0	1	3	2	5	2	2	2	1	2	2	2	2	2	1	0	18	2	1	4	2	2	2	2	3	1	1	3	1	3	2	27
47	1	2	Partner or wife/husband	5	5	4	1	2	4	6	3	1	1	1	0	3	1	1	2	5	5	10	2	2	2	2	2	2	2	2	2	2	2	22	0	4	4	5	4	5	5	5	1	1	4	4	3	2	47
47	1	4	Partner or wife/husband, Adult Son(s)	1	4	2	1	2	4	3	5	1	0	1	0	2	1	1	2	4	5	9	2	2	1	2	2	2	2	2	2	2	0	19	1	5	5	4	3	4	4	4	1	1	4	1	3	1	40
49	1	3	Child(s) who is(s) child(s)	8	7	5	1	2	4	5	5	1	0	1	1	3	1	1	2	5	4	9	2	2	1	2	2	2	2	1	1	2	1	18	4	3	5	5	5	5	5	5	1	4	3	5	2	1	49
65	2	2	Partner or wife/husband	7	4	4	1	2	4	4	4	1	1	1	0	3	1	1	2	5	5	10	2	1	1	1	0	2	2	1	0	2	0	12	4	5	1	1	1	5	3	5	1	1	5	1	1	1	31
33	1	2	Partner or wife/husband	3	4	1	1	2	2	2	4	1	1	1	0	3	1	1	2	3	3	6	2	2	1	1	2	0	1	0	2	2	2	15	3	5	5	5	1	5	5	5	1	1	1	5	1	5	45
41	1	2	Partner or wife/husband, Son(s) who is a child(s)	7	5	4	1	2	3	5	4	1	0	1	1	3	1	1	2	3	3	6	2	2	1	1	2	2	2	1	0	1	0	14	4	4	4	2	2	3	1	4	1	1	3	5	3	1	34
43	1	1	Son(s) adolescents	3	4	1	1	2	4	6	5	1	1	0	0	2	1	0	1	3	3	6	1	2	1	1	2	2	1	1	1	1	1	14	8	2	2	1	1	1	1	2	1	1	5	1	3	1	22
70	2	2	Partner or wife/husband, Adult Son(s)	1	4	4	2	2	4	6	5	1	1	1	1	4	1	1	2	5	5	10	2	2	1	1	1	1	1	0	0	1	0	10	6	5	5	1	1	1	1	3	1	1	1	1	1	1	23
58	1	2	Partner or wife/husband	5	5	4	1	2	1	1	4	1	0	1	0	2	1	1	2	5	5	10	2	2	2	2	2	2	2	1	1	2	2	20	2	5	5	5	5	5	5	5	1	1	5	2	5	5	54
24	2	1	Parents and/or siblings	7	3	4	1	2	1	2	2	1	1	0	0	2	1	0	1	3	3	6	2	2	1	2	2	2	2	1	2	2	0	18	2	4	3	3	3	3	3	2	1	1	3	3	1	1	31
34	2	2	Partner or wife/husband, Son(s) who is a child(s)	1	3	3	1	2	2	4	2	1	0	1	0	2	1	1	2	3	3	6	2	1	1	1	1	1	0	0	1	1	0	9	7	4	3	3	3	2	2	4	1	1	3	1	2	2	31
42	1	2	Partner or wife/husband	1	4	2	1	2	4	6	3	1	0	1	0	2	1	1	2	4	4	8	2	2	1	0	1	2	1	1	1	1	0	12	6	4	4	4	3	2	3	4	1	1	1	2	3	1	33
36	1	2	Partner or wife/husband, Son(s) who is a child(s)	3	4	4	1	2	3	3	3	1	0	1	0	2	1	1	2	4	4	8	2	2	1	1	1	2	1	1	0	1	0	12	6	3	5	5	5	4	4	3	1	1	3	4	1	1	40
51	1	2	Partner or wife/husband, Adult Son(s)	8	5	5	2	2	5	3	5	1	1	1	1	4	1	1	2	4	4	8	2	2	1	1	2	2	2	1	1	1	0	15	5	5	4	5	4	3	4	5	1	1	5	4	4	1	46
41	1	2	Partner or wife/husband	1	6	5	1	2	5	5	4	1	1	1	1	4	1	1	2	4	4	8	1	1	1	1	1	1	1	0	0	1	1	9	9	5	4	4	5	5	4	5	1	1	2	2	4	1	43
37	2	2	Partner or wife/husband, Child(s) who is child(s), Pet (dog, cat , etc.)	7	6	5	1	2	4	4	4	1	1	1	1	4	1	1	2	5	5	10	2	2	2	1	2	2	2	2	2	1	0	18	2	4	5	5	5	5	5	1	1	1	4	2	3	1	42
40	1	1	Parents and/or siblings, Son(s) who is(are) child(s)	3	3	4	1	2	3	3	4	1	1	1	1	4	1	1	2	4	4	8	2	2	1	1	2	2	0	1	1	2	0	14	4	5	4	3	1	1	4	5	3	1	2	2	3	1	35
48	1	2	Partner or wife/husband	3	4	1	1	2	2	4	4	1	0	1	1	3	1	1	2	3	4	7	2	2	1	1	2	2	2	1	1	1	0	15	5	3	3	3	2	4	4	4	1	1	1	1	3	1	31
37	1	2	Partner or wife/husband	1	4	4	1	1	1	1	4	1	1	1	1	4	1	1	2	5	5	10	1	1	0	0	1	0	1	0	0	1	0	5	5	5	5	5	5	5	1	5	2	5	2	5	4	2	51
56	1	2	Partner or wife/husband	3	4	4	2	2	3	5	5	1	1	1	1	4	1	1	2	3	3	6	2	2	1	1	1	2	2	1	1	1	1	15	7	4	4	5	5	5	4	5	1	1	3	1	2	2	42
45	1	2	Partner or wife/husband, Child(s) who is child(s), Adult Son(s)	1	4	4	1	2	4	4	3	1	0	1	1	3	1	0	1	5	5	10	2	2	1	2	2	2	2	1	2	1	0	17	3	5	5	5	5	5	5	1	1	5	5	5	5	1	53
30	1	2	Partner or wife/husband, Son(s) who is a child(s)	5	3	4	1	2	2	5	1	1	0	1	1	3	1	1	2	5	4	9	2	2	1	1	2	2	2	1	0	1	1	15	5	4	4	5	5	4	5	3	1	1	4	4	3	1	44
41	2	2	Partner or wife/husband	1	5	4	2	2	3	4	4	1	1	1	1	4	1	1	2	4	4	8	2	2	2	2	2	2	2	2	2	2	2	22	0	5	4	2	4	2	1	4	1	2	4	1	2	1	33
37	2	2	Partner or wife/husband, Son(s) who is a child(s)	2	6	5	1	2	4	4	4	1	1	1	0	3	1	1	2	5	5	10	2	2	1	1	2	2	2	2	2	2	2	20	2	5	5	4	4	5	5	5	1	1	1	1	1	1	39
46	1	2	Partner or wife/husband	2	4	4	1	2	4	2	4	1	1	1	0	3	1	1	2	4	4	8	2	2	1	1	2	2	2	2	1	1	1	17	5	3	4	5	5	5	5	5	2	2	3	1	2	1	43
29	1	1	Child(s) who is(s) child(s)	5	4	4	2	2	3	5	3	1	0	1	0	2	1	0	1	3	3	6	2	2	2	2	2	2	2	1	2	1	1	19	3	1	1	2	2	3	1	4	1	3	1	1	1	1	22
46	1	2	Partner or wife/husband, Son(s) adolescents	1	4	4	2	2	6	6	4	1	1	1	0	3	1	1	2	4	5	9	2	2	1	2	2	2	2	1	1	1	0	16	4	5	5	4	3	3	4	5	1	1	4	4	2	1	42
29	1	1	Child(s) who is(s) child(s)	5	4	4	2	2	3	5	3	1	0	1	0	2	1	0	1	3	3	6	2	2	2	2	2	2	2	1	2	1	1	19	3	1	1	2	2	3	1	4	1	3	1	1	1	1	22
28	1	2	Parents and/or siblings	1	4	2	2	2	3	4	2	1	0	1	0	2	1	0	1	3	2	5	2	2	1	1	2	2	2	1	0	1	0	14	4	3	4	1	1	2	1	5	1	1	3	1	2	1	26
44	2	1	Alone	4	4	5	1	2	2	2	5	1	1	1	0	3	1	1	2	4	4	8	2	2	1	1	2	2	2	1	1	1	1	16	6	5	4	4	4	5	4	3	1	1	3	3	3	1	41
50	1	3	Adult child(s)	8	5	4	2	1	2	6	4	1	1	1	0	3	1	1	2	5	5	10	2	2	1	1	2	2	2	1	1	1	1	16	6	5	4	4	5	4	4	5	1	1	2	4	3	1	43
45	1	1	Alone	8	5	5	2	1	6	5	4	1	0	1	0	2	1	1	2	4	4	8	2	2	1	2	2	2	2	1	0	2	2	18	2	5	4	5	5	5	5	5	1	1	2	5	2	1	46
36	1	3	Child(s) who is(s) child(s)	2	3	4	1	2	1	1	2	1	1	0	0	2	1	1	2	4	4	8	2	2	1	1	2	2	1	2	0	0	0	13	3	1	4	4	4	3	4	2	2	3	2	4	4	2	39
55	2	2	Son(s) adolescents	1	5	4	4	2	4	6	4	1	1	1	1	4	1	1	2	5	5	10	2	2	2	2	2	2	2	2	2	2	2	22	0	5	3	1	1	1	1	2	5	5	5	4	1	5	39
42	1	2	Partner or wife/husband, Adult Son(s), Pet (dog, cat , etc.)	1	4	5	1	1	1	3	5	1	0	1	0	2	1	1	2	3	4	7	2	2	1	2	2	2	1	1	0	1	0	14	4	3	5	3	3	1	1	2	1	3	2	4	2	1	31
34	1	2	Partner or wife/husband, Child(s) who is child(s), Pet (dog, cat , etc.)	3	4	4	2	1	3	3	4	1	0	1	0	2	1	1	2	4	3	7	2	2	1	1	2	2	1	1	1	1	1	15	7	4	4	3	2	1	1	1	1	1	1	1	1	1	22
28	1	1	Alone	1	5	1	1	2	3	4	2	1	0	1	0	2	1	1	2	3	3	6	2	2	1	1	2	2	1	2	1	1	0	15	5	4	2	1	1	2	3	4	2	2	2	1	1	1	26
46	1	2	Partner or wife/husband	1	4	4	2	2	6	6	4	1	0	1	0	2	1	0	1	5	4	9	2	2	1	1	2	2	2	1	1	1	1	16	6	2	5	5	5	5	5	5	1	1	2	4	3	1	44
44	1	2	Other people, Pet (dog, cat, etc.)	1	4	2	1	1	2	2	4	1	0	1	0	2	1	1	2	4	2	6	2	2	0	2	2	2	0	0	0	0	0	10	0	4	5	4	4	5	5	5	1	1	1	5	1	1	42
41	1	2	Partner or wife/husband, Son(s) who is child(s), Child(s) adolescents	1	3	3	1	1	4	3	5	1	1	1	0	3	1	1	2	4	4	8	2	2	1	1	2	2	2	2	0	0	0	14	2	4	4	3	4	3	3	2	1	1	3	3	2	1	34
42	1	2	Partner or wife/husband	2	4	3	2	2	4	4	4	1	1	1	1	4	1	1	2	4	4	8	2	2	1	1	2	2	2	1	1	1	1	16	6	5	5	3	3	1	1	5	1	3	3	2	3	1	36
53	2	2	Partner or wife/husband, Adult Son(s), Pet (dog, cat , etc.)	2	4	3	1	2	5	5	4	1	1	1	0	3	1	1	2	5	5	10	2	2	1	2	2	2	2	2	0	2	0	17	1	5	5	5	1	3	1	1	1	1	4	3	1	1	32
59	1	3	Parents and/or siblings, Adult Son(s), Pet (dog, cat, etc.)	4	4	3	2	2	4	6	4	1	0	1	1	3	1	1	2	5	5	10	2	2	1	1	2	2	1	1	0	1	0	13	5	5	3	4	2	2	1	1	1	1	1	3	1	1	26
41	2	2	Partner or wife/husband, Son(s) who is a child(s)	2	4	3	2	2	4	2	4	1	1	1	0	3	1	1	2	5	4	9	2	2	2	1	2	1	1	1	1	1	1	15	7	4	4	4	4	3	4	4	2	2	2	3	4	1	41
37	2	2	Partner or wife/husband, Son(s) who is a child(s)	1	4	3	2	2	5	4	4	1	0	1	0	2	1	1	2	4	4	8	2	2	1	1	2	2	2	1	1	1	1	16	6	3	4	3	3	1	1	3	2	1	3	3	2	1	30
49	1	2	Partner or wife/husband, Son(s) adolescents, Adult Son(s)	2	4	2	1	2	2	2	4	1	1	1	0	3	1	1	2	3	3	6	2	2	1	0	1	2	1	2	1	0	0	12	4	5	5	5	5	2	1	1	2	2	1	1	4	1	35
37	1	1	Alone	2	6	4	1	2	4	6	2	1	0	1	0	2	1	1	2	5	5	10	2	2	2	2	2	2	2	2	2	2	2	22	0	4	4	4	4	4	4	4	1	3	3	3	4	4	46
56	2	2	Partner or wife/husband, Adult Son(s)	3	4	3	1	2	2	5	5	1	0	1	0	2	1	1	2	5	5	10	2	2	0	0	2	2	2	2	2	1	0	15	1	4	4	2	2	1	1	1	1	1	3	2	2	2	26
58	2	2	Partner or wife/husband	4	3	3	1	2	4	4	5	1	1	0	0	2	1	1	2	4	4	8	2	2	1	1	2	2	1	1	1	1	1	15	7	5	5	5	5	1	1	1	1	1	1	3	2	1	32
44	1	1	Parents and/or siblings	7	4	4	1	2	3	4	4	1	1	1	1	4	1	1	2	5	4	9	2	2	1	1	2	2	2	1	0	1	0	14	4	5	4	4	4	5	5	5	1	1	4	4	3	1	46
36	1	1	Parents and/or siblings	1	2	2	1	2	2	2	4	1	0	1	0	2	1	1	2	3	2	5	2	2	1	2	2	2	2	1	1	2	1	18	4	4	4	3	3	3	3	4	1	1	3	3	3	1	36
38	1	2	Partner or wife/husband, Son(s) who is child(s), Child(s) adolescents	1	3	3	3	2	5	6	4	1	1	1	0	3	1	1	2	5	5	10	2	2	1	1	2	2	2	1	1	1	1	16	6	3	4	4	4	5	5	4	1	1	4	4	3	3	45
32	1	2	Partner or wife/husband	2	4	3	1	2	4	4	4	1	0	1	1	3	1	1	2	4	4	8	2	2	2	1	2	2	2	1	2	1	1	18	4	5	5	5	5	1	3	5	4	5	5	5	2	1	51
48	1	2	Alone	3	3	2	1	2	4	4	5	1	1	1	1	4	1	1	2	5	5	10	1	1	1	1	1	1	1	1	1	1	1	11	11	5	5	5	5	5	5	5	1	1	1	1		1	40
39	1	2	Parents and/or siblings, Partner or wife/husband	3	3	4	1	2	4	4	4	1	1	1	1	4	1	1	2	4	4	8	2	2	1	1	2	2	2	2	1	1	0	16	4	5	5	5	5	5	5	5	1	1	4	3	5	1	50
36	1	1	Other people	5	3	3	1	2	4	6	3	1	0	1	0	2	1	1	2	3	4	7	2	2	2	1	2	2	1	1	0	2	0	15	3	4	3	3	2	4	4	5	1	2	5	3	4	1	41
30anks	1	2	Partner or wife/husband, Son(s) who is a child(s)	3	3	1	1	1	3	2	3	1	1	1	0	3	1	1	2	3	3	6	2	2	1	1	2	2	2	1	1	0	0	14	4	5	4	3	2	3	4	2	1	1	2	3	3	3	36
56	1	2	Partner or wife/husband, Adult Son(s)	2	4	3	1	2	5	6	5	1	1	1	0	3	1	1	2	4	4	8	2	2	1	1	2	2	2	1	2	1	1	17	5	5	3	1	1	2	2	3	1	2	5	3	3	1	32
55	1	3	Child(s) teens, Pet (dog, cat, etc.)	5	2	1	1	1	4	1	3	1	1	0	0	2	1	1	2	3	2	5	2	2	1	1	2	2	1	1	1	1	0	14	6	5	3	1	1	1	1	1	1	3	1	1	1	1	21
59	1	1	Parents and/or siblings	3	4	3	1	2	4	6	5	1	0	1	1	3	1	1	2	3	3	6	2	2	0	0	2	0	0	0	0	0	0	6	0	5	1	1	1	1	1	1	1	1	5	5	5	3	31
63	2	2	Partner or wife/husband, Adult Son(s)	4	6	5	2	2	4	1	4	1	1	1	1	4	1	1	2	5	5	10	2	2	1	1	2	0	1	0	0	1	0	10	4	5	5	4	4	3	3	4	2	2	2	4	1	1	40
29	2	1	Partner or wife/husband, Other people, Pet (dog, cat, etc.)	7	6	5	1	2	4	4	2	1	1	1	0	3	1	1	2	5	5	10	2	2	2	2	2	2	2	1	1	1	0	17	3	5	5	5	5	1	1	1	1	1	5	5	1	1	37
65	2	2	Alone	1	4	5	2	1	4	1	4	1	1	1	0	3	1	1	2	4	4	8	2	2	2	2	2	2	2	1	1	2	2	20	2	2	2	3	4	3	3	3	2	2	4	3	2	3	36
41	1	2	Partner or wife/husband, Son(s) who is a child(s)	3	5	3	2	2	4	5	4	1	0	1	0	2	1	0	1	5	4	9	2	2	1	1	2	2	2	1	1	1	1	16	6	1	4	4	4	2	3	4	1	1	3	4	4	2	37
48	1	2	Partner or wife/husband, Son(s) adolescents, Pet (dog, cat , etc.)	3	4	2	1	2	4	5	5	1	0	1	0	2	1	1	2	5	5	10	2	2	1	1	2	2	2	1	1	1	1	16	6	5	3	4	3	2	5	4	1	2	2	5	2	2	40
44	1	2	Partner or wife/husband, Son(s) who is a child(s)	1	4	2	2	1, 2	2	3	5	1	1	1	0	3	1	1	2	4	5	9	2	2	1	1	2	2	2	1	1	1	1	16	6	4	4	5	3	5	5	5	1	1	4	2	4	2	45
48	1	2	Partner or wife/husband, Child(s) who is child(s), Adult Son(s)	5	4	4	1	2	4	6	5	1	0	1	0	2	1	0	1	1	1	2	2	2	1	1	2	2	2	1	0	1	0	14	4	3	4	5	3	5	5	5	1	1	1	1	3	1	38
58	1	3	Partner or wife/husband	3	5	5	2	1, 2	3	5	5	1	1	1	1	4	1	1	2	4	4	8	2	2	1	2	2	1	2	1	1	2	1	17	5	5	5	5	4	4	4	5	1	2	4	2	4	1	46
55	2	2	Partner or wife/husband	1	3	4	1	1, 2	4	5	5	1	0	1	1	3	1	1	2	5	5	10	2	2	2	1	2	2	2	2	2	1	1	19	3	5	5	5	5	5	1	5	5	5	5	5	5	5	61
53	1	2	Partner or wife/husband	3	6	5	1	2	2	3	5	1	0	1	0	2	1	1	2	5	4	9	2	2	1	2	2	2	2	1	1	1	1	17	5	5	5	5	5	3	2	4	2	5	5	5	3	3	52
56	1	3	Adult child(s), Pet (dog, cat , etc.)	3	4	4	1	2	4	6	4	1	1	1	0	3	1	1	2	5	5	10	2	2	1	1	2	2	2	2	0	0	0	14	2	5	5	5	5	5	5	5	1	3	3	1	3	3	49
36	1	2	Partner or wife/husband, Son(s) who is a child(s)	5	4	3	2	2	4	2	4	1	0	1	0	2	1	1	2	3	4	7	2	2	1	1	1	1	2	2	1	1	0	14	6	2	3	4	3	2	1	5	1	1	2	2	4	1	31
54	2	2	Partner or wife/husband, Son(s) who is a child(s)	1	5	5	2	2	5	4	5	1	1	1	0	3	1	1	2	5	5	10	2	2	1	2	1	2	2	2	2	2	0	18	2	5	5	5	5	5	5	5	1	2	3	5	5	2	53
39	1	2	Partner or wife/husband, Son(s) who is a child(s)	5	6	4	1	2	4	2	2	1	1	1	1	4	1	1	2	5	5	10	2	2	2	2	2	2	2	0	0	2	0	16	0	5	4	5	5	4	3	3	2	1	4	4	4	1	45
28	2	1	Parents and/or siblings	1	3	4	2	2	3	3	2	1	0	1	0	2	1	1	2	3	3	6	2	2	1	1	2	1	1	1	1	1	1	14	8	2	4	3	3	3	3	3	3	3	3	4	3	3	40
50	2	2	Partner or wife/husband	5	5	5	1	2	4	4	3	1	1	1	1	4	1	1	2	5	5	10	2	2	2	2	2	2	2	2	2	2	2	22	0	5	5	5	5	5	5	5	1	1	5	5	5	2	54
40	1	2	Partner or wife/husband, Son(s) adolescents, Pet (dog, cat , etc.)	1	5	2	1	2	4	5	5	1	0	1	1	3	1	1	2	5	5	10	2	2	1	1	2	2	2	1	1	1	1	16	6	5	5	5	5	3	5	5	1	1	5	5	5	1	51
58	1	2	Partner or wife/husband	3	4	2	1	1	4	4	4	1	1	1	0	3	1	1	2	4	4	8	2	2	1	1	2	2	2	2	1	1	1	17	5	5	5	5	5	5	5	5	1	1	3	2	4	1	47
27	1	3	Child(s) who is(s) child(s)	3	3	2	2	1	5	2	3	1	0	1	0	2	1	1	2	4	5	9	2	2	1	1	2	2	2	1	1	1	0	15	5	4	4	5	5	3	3	3	3	1	2	4	4	1	42
33	1	2	Partner or wife/husband, Child(s) who is child(s), Pet (dog, cat , etc.)	1	3	2	1	1	3	4	3	1	1	1	1	4	1	1	2	4	4	8	2	2	1	1	2	2	1	0	0	0	0	11	3	3	5	5	5	5	4	5	1	1	2	2	1	1	40
52	1	2	Partner or wife/husband, Adult Son(s), Pet (dog, cat , etc.)	1	3	2	1	2	4	4	4	1	1	1	0	3	1	1	2	4	4	8	2	2	2	0	2	2	1	1	0	1	0	13	3	5	4	5	5	3	1	4	2	1	1	2	1	1	35
53	1	2	Partner or wife/husband	1	5	5	1	1	4	5	5	1	1	1	0	3	1	1	2	3	3	6	2	2	1	2	2	1	2	1	1	1	1	16	6	5	5	5	5	5	5	5	1	3	1	5	3	3	51
31	1	2	Partner or wife/husband, Pet (dog, cat , etc.)	7	4	4	1	2	2	4	3	1	0	1	0	2	1	1	2	5	5	10	2	2	1	2	2	2	2	1	0	1	0	15	3	4	4	4	5	4	5	5	1	1	3	3	2	1	42
36	1	2	Partner or wife/husband, Son(s) who is a child(s)	5	5	3	1	2	2	4	2	1	0	1	0	2	1	1	2	5	5	10	2	2	2	2	2	2	2	2	1	1	0	18	2	4	3	3	1	4	3	3	2	1	3	1	4	1	33
45	1	1	Alone	1	4	4	1	1	3	2	5	1	1	1	0	3	1	1	2	4	4	8	2	2	2	2	2	2	2	2	1	2	2	21	1	5	5	5	5	5	5	5	1	1	2	2	5	1	47
52	1	2	Partner or wife/husband	1	4	4	1	2	4	5	4	1	1	1	1	4	1	1	2	4	3	7	2	2	1	1	2	2	0	2	0	0	0	12	2	2	4	4	4	2	3	3	2	5	3	2	1	1	36
43	1	2	Partner or wife/husband, Son(s) who is a child(s)	3	3	2	2	2	5	4	5	1	1	1	0	3	1	1	2	4	4	8	2	2	1	1	2	2	1	1	1	1	1	15	7	3	5	4	3	2	4	3	1	1	2	2	3	1	34
33	2	2	Parents and/or siblings, Partner or wife/husband	3	3	1	2	1	4	1	2	1	1	0	0	2	1	0	1	2	3	5	2	2	1	0	2	2	0	2	1	0	0	12	2	5	3	1	1	1	1	2	1	2	4	4	2	1	28
41	1	2	Partner or wife/husband, Son(s) who is child(s), Child(s) adolescents, Pet (dog, cat, etc.)	3	4	2	2	1	3	3	4	1	0	1	0	2	1	0	1	3	3	6	2	2	1	1	2	2	2	0	0	1	0	13	3	4	5	2	2	1	3	5	1	2	3	4	4	1	37
30	1	2	Partner or wife/husband, Pet (dog, cat , etc.)	1	3	1	1	2	3	3	3	1	0	1	0	2	1	1	2	5	4	9	2	2	1	0	2	2	2	2	2	1	1	17	3	4	5	4	5	3	3	5	1	3	5	2	1	4	45
49	1	2	Partner or wife/husband, Son(s) who is a child(s)	3	3	2	1	2	3	4	5	1	1	1	0	3	1	1	2	4	4	8	2	2	1	1	2	1	1	1	1	1	1	14	8	4	5	3	2	4	2	5	1	1	2	2	3	1	35
42	1	2	Partner or wife/husband	5	4	2	1	1	4	5	4	1	0	1	0	2	1	1	2	4	4	8	2	2	1	1	2	2	1	1	1	1	1	15	7	5	5	4	4	4	3	5	1	5	5	5	4	1	51
43	1	2	Partner or wife/husband, Son(s) adolescents, Pet (dog, cat , etc.)	1	4	3	1	2	3	5	5	1	1	1	0	3	1	1	2	4	3	7	2	2	1	1	1	2	1	1	0	1	0	12	6	4	4	3	3	2	3	5	1	1	1	1	3	1	32
37	1	1	Child(s) who is(s) child(s)	3	4	3	1	2	4	4	3	1	1	1	0	3	1	1	2	4	4	8	2	2	2	2	2	1	1	1	0	1	1	15	5	2	3	2	2	2	3	2	1	1	3	3	3	1	28
33	1	2	Child(s) who is(s) child(s)	3	4	2	1	2	2	3	4	1	0	1	0	2	1	1	2	4	4	8	2	2	1	1	2	1	1	1	1	1	1	14	8	4	4	4	3	4	4	4	1	2	3	2	3	1	39
55	1	2	Partner or wife/husband	3	3	4	1	2	4	3	3	1	0	1	0	2	1	1	2	3	3	6	2	2	0	0	2	2	2	2	0	0	0	12	0	5	4	5	5	5	5	3	1	1	2	2	1	1	40
[truncated: 33 more columns]

## Sheet: Subtitles (codes)
Age:	Sex:	Marital status:	I live with:	Area of knowledge in which it operates:	Level of training (titration)	Main level of education in which it operates:	Number of institutions or schools in which you act as a teacher:	The main institution(s) of activity are the network(s):	Official or contractual weekly workload:	Weekly workload effectively dedicated to work during pandemic	Time of acting as a teacher:	Considering the devices and technological resources, indicate those to which you have (1) and do not have access (0): [Mobile]	Considering the devices and technological resources, indicate those you have (1) and do not have access (0): [Desktop computer]	Considerando os dispositivos e recursos tecnológicos, indique aqueles a que tem (1) e não tem acesso (0): [Computador portátil (notebook)]	Considerando os dispositivos e recursos tecnológicos, indique aqueles a que tem (1) e não tem acesso (0): [Tablet]	Amount resource that has access	Considering the devices and technological resources, indicate those to which you have (1) and do not have access (0): [Home internet connection]	Considering the devices and technological resources, indicate those to which you have (1) and do not have access (0): [Internet connection by /on mobile]	Internet connection	Considering your conditions of access to technologies, such as computer or notebook, you evaluate that these conditions are:	Considering your internet access conditions (cable and/or wi-fi), you assess that these conditions are:	Conditions of access devices and internet	CD [Email account]	CD [Instant communicators (e.g. whatsapp)]	CD [Web conferencing or synchronous communication platform with video and sound (e.g. meet, zoom or skype)]	CD [Virtual learning environment (e.g. moodle, e-proinfo or google classroom)]	CD [Social networks (e.g. facebook, instagram or linkedin)]	CD [Applications for editing digital text (e.g. word or libreoffice)]	CD [Visual editing tools (e.g. power point or canva)]	CD [Tools for recording videos (e.g. digital cameras)]	CD [Tools for video editing (e.g. movavi, moviemaker or camtasia)]	CD [Tools or resources for online activities (e.g. online forum or questionnaire))]	CD [Tools for interactive presentation (e.g. kahoot, socrative or lied)]	digital competence score (CD)	of new resources learned	CT - I have support from people who live with me in my residence	CT - My co-workers assist me in the activities necessary for remote teaching	CT - The institution or school offers support, guidance and support for the development of remote education activities	CT - The technical(s) of the institution or school offers support for carrying out activities in the pandemic	CT - Received technical training for the use of technological resources	CT - I received pedagogical training to work in remote education	CT - Participated in courses, lives and/ or lectures in addition to those offered by the institution(s) in which I work	CT - I dedicate more hours for planning in remote education than in face-to-face teaching	CT - The process of evaluating learning, correcting and returning activities is more time-consuming in remote education	CT - I have difficulty using technological resources in remote education	CT - In my institution lack technological resources to develop activities in remote education	CT - Sinto-me sozinho na atuação no ensino remoto	CT - I missed being and interacting with students in the classroom in face-to-face teaching	working conditions (CT)
(in years)	Female (1) Male (2)	Single (1) Married or married (2) Divorced or separated (3) Widower (4)		1-human /2-biological ) 3-Linguistica / 4 - health / 5 - Exact and Earth Sciences / 6 -agrarias / 7 - Engineering / 8 - social	High school (1) Incomplete graduation (2) Complete graduation (3) Specialization (4) Master's degree(5) Doctorate (6) Post-doctorate (7)	ECE = Early Childhood Education (1); ES = Elementary School (2); MS = Middle School (3); HS = High School (4); HE = Higher Education (5)	(in whole number)	Private (1) Public (2)	Up to 10 h per week (1) From 11 to 20 h per week(2) From 21 to 30 h per week (3) From 31 to 40 hours a week (4) From 41 to 50 h per week (5) From 51 to 60 h per week (6)	Up to 10 h per week (1) From 11 to 20 h per week(2) From 21 to 30 h per week (3) From 31 to 40 hours a week (4) From 41 to 50 h per week (5) From 51 to 60 h per week (6)	Up to 1 year (1) Between 1 and 5 years (2) Between 6 and 10 years(3) Between 11 and 20 years(4) Between 21 and 30 years(5) More than 30 years (6)	I have access (1) I do not have access (0)				(sum of equipment you have access to)	I have access (1) I do not have access (0)		internet connection	Scale from 1 to 5, where 1="unsuitable" and 5 = "very suitable" (1 to 5)		access conditions	Never used (0) I had never used and started using in pandemic (1) Already used (2)											competency total score	Amount you started using (sum of option 1)	I totally disagree (1) - Partially disagree (2) - I do not agree, nor disagree (3) - Partially agree (4) - I totally agree (5)													Working conditions - total score
* Questions/items in red had the assigned score reversed
[truncated: 33 more columns]

## Sheet: Open question
* The number indicates the main level of teaching that the teacher works [ECE = Early Childhood Education (1); ES = Elementary School (2); MS = Middle School (3); HS = High School (4); HE = Higher Education (5)]. Answering the open-ended question was optional, so there are several lines left unanswered.
In the space below you can record your considerations about how your teaching performance was during the pandemic, including something that was not addressed in the questionnaire.
3 It was a period of learning for me , but not with such intensity by the students. I feel there has been a disinterest and a conformism in them. The level of learning has certainly been compromised this year.
4 It was good, apart from the adaptation that had to be very fast. At first it was harder, and in the end I'm feeling more tired.
3
4
5
2
4
3
4
4 Very few practices for some students.
4 The lack of psychological support for young people in the public health system was alarming. Initially, I got involved, often finished Meet with the class and stayed with a student or student to talk to. After three wheels of conversation we left in tears sobbing , we no longer had the courage to stay after remote class. We'll silence you. Affection and empathy will always exist , but in this c…
4 There were great changes and periods of great stress and others of adaptation to the new routine. (feelings fluctuated as the changes or stabilitys that were imposed on us teachers)
4 The learning I had was important in many ways. Points learned will now be used in the post pandemic.
4
5 I hated... The students keep the cameras off... Evidence was a joke... Everybody texting for whats... (forget that sometimes we are in the groups) Affff... A real horror... Level ing underneath... Education going from bad to worse... Pitiful... Frustrating!!!! I went from teacher to youtuber... With no vocation whatsoever...
5
2 I feel forsawed about the school. I don't get support, information, support. It was like a turn around, the school position. I feel very tired, mainly because they made my personal contact available to the parents (I couldn't even choose whether I wanted it to be made available or not), and since March I've been getting messages, calls, emails, over the weekend, on holidays, at rest times. Sinc…
5
2 I felt a lot of fear and insecurity. I got emotionally sick and i needed to get away. It was and is being very difficult
4 I prefer the classroom class, it is without risk.
4
5 It would make a big difference not to have had a wage reduction during months of the pandemic.
4 Anxiety crisis sporadically, difficulty in performing remote teaching tasks because it is with a child that requires frequent attention and care.
4
5 In the pandemic I felt even more sensitive to my students, we established a great relationship and despite all the stress of the pandemic in society, we had a lot of fun. I only felt difficulty in correcting the activities, but you can adapt more.
4 It was horrible, my students stopped learning, since there is no physical education at a distance
5
2 It was tiring, but it was the quecmaia year I learned...
5
5
1
4
5
2
3
2 Overcoming!!! I can walk another mile.
5 0
5
4
4 Unsatisfactory
2 Even though it was difficult, I know that I am in an extremely privileged situation.
4
4
5
3
5 Working with a 3 year old son at home has been a huge challenge! Much of what is programmed has not been fulfilled! I started psychiatric treatment because I wasn't realizing it emotionally. I feel better now, but even so, sometimes I feel very emotional fatigue! My luck is that my co-workers have been very understanding.
5 As already acted in the. EAD feel that for me it was quieter than for other colleagues who only knew the face-to-face and mimetized to the remote in the form of remote class and are exhausted. I use tb asynchronous tools which makes it possible to better plan and evolve as, dynamic with students. But despite this, the work overload has increased.
5
5
2 My greatest difficulty is having a student return in my daily work proposal. They are intermediaries by parents who have no patience and the only availability of digital resources is a single mobile phone.
2 I feel privileged, for working in the school where I work (Virgil of the Kings Várzea), because of the support of the whole team and also the support of my family that supports me to move forward. I also thank the Department of Technology for the courses and lives that have greatly strengthened me. Also NAI with pedagogical training courses. Lots of learning! Gratitude for all this!
2 It was a learning experience for all
3
5 This is a very valuable experience. I consider that I have worked more hours, I dedicate another time to plan the classes, but I note that I performed several relevant activities such as, create new projects and execute them, writing articles and publications among other activities, how to take better care of my food.
4 I made a big investment in a new notebook, internet quality and do not have a suitable place in my home for work.
5 I work with digital inclusion of the elderly in extension courses at UFRGS. I felt through the reports a lot of loneliness, abandonment, isolation and low esteem on the part of my students. I had to often give words of optimism. Students were resisitente to remote education. Then they liked it and the only possibility of encounter and interaction between peers and intergenerational.
5 I am a professor of educational technologies and i have worked for a long time in the EAD, so I already had mastery of various technologies and methodologies, but being connected 24 hours tired too much. I see that my colleagues who did not "know" how to use technology suffered much more. I feel that there was no more guidance on how to perform remote education in my institution.
5 The biggest problem was losing people close to or not so close to Covid, in addition to financial uncertainties. This is all adapted to remote education.
5
5
5 It's been quiet but I still prefer the face-to-face classes.
3 Overall, I'm happy with my students' performance and their motivation for classes, but I feel tired and overwhelmed. I have a lot more work than I used to.
2 In relation to technologies I learned a lot but the lack of limits of working hours, the lack of contact with the student, the excess of activities to review, the uncertainties, the lack of definitions by the maintaining institutions, the missing student,... all very extressante.
2
2 In state technical education high school, remote education was through Google classroom and whatsapp so I even had interactions with some students and i was able to do returns and guide and help, besides that teenagers have more autonomy, even if at least about 20% of students simply gave up the school year and did not even know their reasons. But in elementary school early years with my class …
4
4
3 Nothing replaces looking into the eyes, being close to the student, improvising explanations on the board... miss the endless stop-ended conversations, the tattered excuses on the day of the delivery of work... even the smell of the room after a physical education class on a hot day....
1
4
4
4
4
5
1 "stressful because of the insecurity generated by the pandemic.
on the other hand represented an opportunity for us to research, study"
2
5
5
1
1
1
3
1
5 Acting in remote teaching, for me, have been a gift. Before, I lived on the road, jumping from school to school, and now i saved time and money. I also realized that my performance improved from the moment I started to no longer live in person with certain classes. It seems strange, but the fact that I don't have to draw attention to a student talking or pass, in person, by an extremely disinte…
4 The state did not support remote teaching. Our working conditions are terrible, because we do not have access to good cameras, adequate chairs to teach in front of the computer, digital slate ... that is, everything is improvised and we who have to turn around. This causes a lot of mental and physical effort. We're a long way from an EaD. What we have are Google apps as support for passing some…
4 I did not produce so well, unto produce in the face-to-face.
4 Very exhausting
1
4
3 Remote work is challenging, especially in a situation like the one we live in. In addition to the concerns about the work that gives one hour to another has changed a lot, we live under stress due to the risk of contamination and its consequences. This context is sickening and it takes attention and joint work to mitigate these difficulties. The impacts are profound both professionally and pers…
4
4
2 It is very difficult to teach online.
2
1 I feel forsawed by the government and the management, we have to use personal resources to work without resonating these expenses. I also miss access to psychological follow-up, I'm worn out and in HTPF meetings we can't complain about anything.
1 It is a different period, very intense, some frustrations but also of much learning both professional and personal.
3 Great questionnaire
2
4 During the pandemic I miss contact with students. The day-to-day school is very lacking, and I often do not know how students are in relation to the content. My area is art i love to accompany the practical work of each student. Even taking classes on google meet every week.
4 Late salary. A lot of months.
4
5 At first I had a bit of work to adapt to Teams. But, the institution provided course, manual and videos. The coordinator held a meeting and also explained. I soon started using it. In the previous semester I prepared all the slides and exercises for the students to do a checklist of achievement. This semester is very quiet because everything is ready. Just look at the slides 15 minutes before c…
4 I had little participation of the students in the online classes that I taught weekly between May and July 20, then gave up. Since then I record videos explaining the activities. I try to talk and meet my students by Whatsapp. I feel powerless in the content of the subject I teach: Portuguese language and literature.
4
4 It was tiring but challenging, I got out of the comfort zone, Had to learn a little more about the use of technologies
5
5
4 With remote education we do not have a distancing from work to recharge and return to work refreshed
4 We do not have adequate training; working time has greatly increased due to excessive bureaucracy; students are more absent; there has been an increase in absences and illnesses in teachers and students; parents who were no longer present worsened; the teacher's performance, despite increasing, was not felt valued and observed by the population, although more work was seen as not working; and t…
2 I used my own technological resources, internet, light etc. without support from the educational institution. Acting in the pandemic sickened me and I had to bear the costs of medication and even sick to keep working. Even belonging to the risk group I had to expose myself frequently going to school to deliver printed materials to students who did not have internet and seeking activities for co…
2
2
2 "While trying to teach I was forced to learn how to deal with technological supports i didn't know and that was very complicated.
I couldn't devote myself as I should to one thing or the other. And that made me very frustrated.
But I've moved on and I can already evaluate what worked and what I need to rethink in my teaching practice."
3
4
4
4
1 The activity was developed with prescription of distance planning, printed, distributed by the school, to perform tasks provided in a teaching handout for preschool. Evaluation every 50 school days of the achievements recorded in the handouts, with counting and percentage evaluation of achievements.
4
4
4 It was difficult, since overnight I had to drastically change the way I work.
3 A lot of pressure from people with no limits on days and times.
2 Very difficult, lack of interest from parents/students. They always put obstacles to carry out the activities. The teacher at all times needs to be contacting the families about the importance of carrying out the activities. They have access to our phone contact, call all the time, no matter day, time. They want the school and teacher to deliver activities to their homes because they can't go t…
2
4
2 "Wear and tear with bureaucracy makes work more exhausting;
Working remotely doesn't give you quality certainty in your work.
It is difficult to cover all the realities and difficulties of students without having to know them.
The evaluation is worth less without real contact with the student. Without really identifying its evolution.
Etc."
5
2
1
2 Overwork, lack of team looks,I'm with burnout syndrome
3
3
3
2
2 It was very frustrating, since my students are from CAESP and need help and command always. I also sing the Covid 19, it wasn't good experience.
5 "*Difficulties in evaluating, in fact, students' learning, mainly because they are using only technological resources that not all students have with quality, limiting to unique evaluation models to be possible to all;
Moreover, for not being able to develop various practical activities in person during the pandemic.
* Insecurity about the future of education and consequently our future as a teacher(a), which enhanced in the pandemic;
Some have already addressed, but be able to highlight;
Mental exhaustion and increased functions; first months of the pandemic learn new technologies daily;"
2
1Very tiring and often unanswered
4
5 In the Pandemic i felt more tired. I found it more difficult and tiring to be in a very synchronous way with the students and I didn't like the amount of meetings I had to do.
4
1st Very hard!
3 The low return by students and families. Insecurity about effective learning. Too many demands on the part of the government with spreadsheets,... , usually unnecessary, because they do not give us effective return, strenuous work with courses in addition to our effective workloads, lack of appreciation and, also, we end up doing tasks not consistent with our function. We were required to work …
2
3 Unmotivated students, but also students who have worked very hard
3
3
4 A challenge, marked by certain rushes in the process, by a little developed dialogue, by unnecessary impositions and by a certain insensitivity to the teacher's condition. The student became part of a speech that placed the teacher in a situation of "villain" if he did not achieve the objectives, ensuring in advance that the student is safe from our teacher incompetence. No one was prepared to …
4 Because it is an atypical health issue, we are learning about personal appreciation.
4 For personal reasons, I had many emotional problems during the work days. Muscle and back pain from sitting long teaching on meet. Lots of bureaucracies and unnecessary activities for teachers to do.
4 It was horrible, nothing like teaching in person, you can face-to-face feel the students, questinalos in a better way, we have a greater interaction. In remote teaching, students tend to dodge questioning.
4 More exhausting
3 Whoever chooses the profession of teaching is also subject to learning, the reality of our students has never been closer than in this period we are further away, we need to learn from all this and give value to what really matters... love of others.
5
5 During remote teaching, students found many superfluous excuses for missing class. Often they took advantage of the situation.
4 I had to seek medical help. Take medication.
4 Learning day-to-day
4 Well formulated.
4 I never stopped giving myself 100% to what I was doing, but even then sometimes I had the feeling that I could do more, or better. What I missed most was the personal contact with my students and colleagues, the routine.
5
4 I could have dedicated myself more to remote classes.
5 I am exhausted. I don't think I've ever felt so tired in my whole life. I can't manage attention for my daughter with all the assignments that a university professor who does competitive research. Students only complain about everything and course coordinators have any meaningless complaints.
4 In my understanding the learning teaching process has been suffering greatly from the pandemic. The pandemic us showed that nothing can replace interaction. In my opinion remote teaching is just a make-by-account.
4
4 I didn't like it in general
4 My case must be very specific, but I have not had much difficulty adapting. I was able to help many colleagues and students take their first steps with digital learning tools. Another factor is that before the pandemic I was unemployed. So as difficult as the current year may be to have a job (salary) at the end of the month makes quite a difference. In the period before the pandemic i was in a…
4
5 The question about body weight is not marking the option that had no change after the pandemic that would be my answer.
4
3 I realized that I was able to accomplish some things that I had difficulty learning and with the need; Sometimes I feel a little "abused" from the online class and angry because of the lack of face-to-face contact;
4
2 I believe you did the best you could in the face of the scenario, but surely you could have gone further. We need to reinvent ourselves without the time to stop for it.
4
5 I really wanted to know what remote teaching was like, so I was very motivated. I always want to learn something new. I'm completely changing my classes. I think they're getting more attractive.
1
5 Very tiredness
5
5 "I stopped physically moving to school and that was positive: the time spent on transportation was converted into working time. I was also very available to the students, because I was present daily in the virtual environment.
"
5
5
2
5 My suitability for the new system is still happening and, in my personal/professional opinion: I don't like working remotely.
1 "I believe that the burden is also due to the fact that we teachers feel the collection of the social function of the school and the lack of feedback of families during the pandemic, much of our efforts mainly in the public network has given low return. In a room of 32 students, 4 families correspond to the other only visualize. Not that we want to transfer our role to the family, but we don't …
Also the remote work scheme has changed many times during the process, charging management and the feeling that nothing we do is good. Even though we unfolded and did the best we could. I'm sorry to vent."
4
4
4
4 "I will list positive and negative aspects during remote work.
Positives: Do not move to work; classes with the support of audiovisual resources; computerization of the data generated. Negatives: sharing time and resources with family members and household chores, evaded students; isolation."
4 "I searched in every way to facilitate the understanding of the content through slides, simulators, direct online class. What I could see is that some students were more comfortable to express their doubts. Virtual participation more clearly portrayed face-to-face participation. Students who did not participate in the face-to-face also did not participate in the online class.
The wear and tear is more due to the accumulation of academic activities added to the domestic activities that we had to assume, especially at the beginning when the non-familiarization resulted in a lot of training time.
Despite his regrets, he represented learning for all."
4 I'm not sure that all the students actually learned the contents, because the whole evaluation process was done online, with conditions to copy from the colleague and even from the notebook itself. Unfortunately I feel q this year was lost.
4 The charges relating to documentation (reports, PTDs, reading of communications and guidelines on procedures) in my view, that is what wore me the most, the classes themselves were able to adapt more easily.
4 The spirit continues to view work correctly and consistently, but the excessive use of technologies, both for the student and the teacher, harm mental and physical health.
2 The greatest frustration is the lack of return of students. We are reaching very few students in this pandemic. The difficulty of assessing progress is also great.
5 Overcoming
4
1
4
1 I think i could get more support from the director
4 It has never been a concern of the institution where I work courses or training to assist us during the pandemic.
4
4 Lack of dedication of some teachers. Lack of internet access and student technology.
3
2
4 I discovered the importance of good relationships with my students. They are children/ pre-adolescents often lacking a lot of attention, love and affection. It's me that you might have the opportunity to get that on their day-to-day life. Give to receive. They're missing me.
5
5
5
4
1
4 I had the opportunity to transform the lives of more students in a face-to-face line.
4
4 During the pandemic, we were more dedicated to work , but we were able to count on resources that we knew. The difficult thing was to adapt, change the work routine, the family, expand (invest) in technological resources.
4 I am convinced that remote teaching has shown us some teaching possibilities that had not been thought of before, we had a learning, nothing more than being in the classroom in person. I missed the direct contact with the students, to be able to help them. I felt limited to distance. Not to mention it was much more tiring and exhausting work. I stayed many hours in front of the computer and thi…
4 Remote teaching has proved frustrating in many ways. There has always been talk about using technology to improve teaching, however, what I realized during the pandemic is that there is much to evolve, both in the aspect of training trainers using technology, as well as in the emotional preparation to deal with students at a distance.
5
4
4 The experience during the pandemic was frustrating from a pedagogical point of view. The way of organizing time also intervened on the maternal and personal side. Causing great exhaustion in all spheres and making me feel incapable or insufficient as a person, mother and teacher.
4 At first I was motivated, as the days went by and seeing the students' lack of return, I began to get frustrated, blaming myself thinking that my classes were not attractive enough. I feel exhausted, but confident that in 2021 it will be better. The lack of interactivity of the students, who insisted on staying with the cameras closed was what frustrated me the most.
4 The experience during the pandemic was frustrating from a pedagogical point of view. The way of organizing time also intervened on the maternal and personal side. Causing great exhaustion in all spheres and making me feel incapable or insufficient as a person, mother and teacher.
2 It all comes down to charging the school, but without any pedagogical and technical guidance, having to go after colleagues or simply guess what would have to be done, all very complicated.
5
4
5
4 I work 40 hours a week in Clinical Analysis Laboratory, 2h weekclass at Cedup. It is extremely tiring these last months, the number of cases are increasing and consequently the work in the Laboratory too, I took covid during the pandemic and I confess that I hope that everything will return to normal as soon as possible, this vaccine is ready soon. Remote classes are exhausting for students and…
4 I believe that the pandemic anticipated a new paradigm in formation, this paradigm is marked by connectivity and ubiquity of information,"habitus and ethos" are shaped by the use of ICTS and the internet, become civilizing landmarks, the home office is striking, barriers of time and space cease to be analog and pass to the digital world, with synchrony or asynchrony, could not be different with…
5 Students have no limits for us to look for. Msgs on Whatsapp enter 24h/7days. I get msgs at lunch with family, at church, sleeping... This is too complicated.
4
1
4
2 We are all learning and tb slowly falling ill.
3
3
3
3 Quiet
3
3
2
4
3
3
4
2
3 Difficult moments, unmotivated students.
3 "The questionnaire addressed my insecurity about remote work, something that frustrated me a lot, was not being able to reach most of the students and, unfortunately, some was due to unwillingness on their part.
I texted by various means , but I had no return."
2
4 During the pandemic I always gave the necessary attention to the students and approached mai of the family people who live with me.
3
1
3rd No 😕
1
3 " internet access , notebook, tablet, came out of my pocket the features. I didn't get any help for that.
"
5 Nothing is compared to face-to-face educational activities. Waiting for the end of the pandemic to be able to redo this route, even knowing that it will not be the same as before.
5
5 Business support for students
3 Initially I felt unprepared, without ideas and without pedagogical guidance for remote teaching. But in the course of the pandemic I was able to adapt, seek new alternatives and plan meeting the demand and the current situation.
2 .
2 The private institution I work at gave me all the work application from training to psychologist care. Not the public. What I learned in the private network i used in the public and pollinated among my co-workers.
4 Exhausted
5 Challenging, tiring and lonely
4 The challenge of adapting to an accelerated pace of human evolution.
5 I make myself available to clarify my answers, if it is useful for the development of the research.
4 Much learning and victory for having managed to win even if the battle is not yet won.
3
5
4
4 Fighting and learning more and more!
5th In my opinion I will summarize in two words: Create and Captivate
2
2 Nothing
2
2
2
5
4 My performance was more intense, but I divided the content more for the better understanding of the students, and try not to overload them
3
4 I have always been a digital educator, I got carried away at first, created, stimulated students, but over time it was wearing out, the energy was decreasing, because we are in the digital age, but presence is fundamental! Eye to eye, relationship, conversations and daily contact make all the difference! I have come to the conclusion of all this, how fundamental we teachers are in the teaching …
4 I felt failed, powerless and with no alternatives to differentiated classes.
2 I feel exhausted, demotivated, much more tired, and frustrated in thinking that many students do not have access to remote classes and many families are not participating in this process.
1
2 I feel worn out emotionally and physically. The woman here, who tried to be strong in all these months of pandemic, is losing her strength. It's not easy having to deal with the mix of feelings of me and my children. In those months I had to relearn how to teach, deal with my daughter's anxiety crises, with the discouragement of my son who has the deficit of auditory processing and was not able…
1
2 Tired, exhausted, hopeless
2
3 Despite all the difficulties and challenges, I am grateful, for I am ending the school year well ... I see myself better than many friends and colleagues.
3
2
4 It was a year totally different from all that I have lived, many anxieties and uncertainties.
